# Supplementary material for: Regional genetic correlations highlight relationships between neurodegenerative disease loci and the immune system
Source: Commun Biol. 2023 Jul 15;6:729. doi: 10.1038/s42003-023-05113-5 (PMC10349864; doi:10.1038/s42003-023-05113-5)
Supplement: Supplementary file 4 — Supplementary Data 1-6 [file 42003_2023_5113_MOESM4_ESM.xlsx]

## Sheet: Supplementary_Data_1
Regional genetic correlations between GWAS diseases tested in the present study
locus	chr	start	stop	n_snps	n_pcs	phen1	phen2	rho	rho.lower	rho.upper	r2	r2.lower	r2.upper	p
3	1	2215496	2983519	888	123	MS_imsgc2019	PD_nalls2019	-0.040346	-0.29128	0.20131	0.0016278	0	0.0884	0.736575
3	1	2215496	2983519	888	123	MS_imsgc2019	SCZ_pardinas2018	-0.262243	-0.77833	0.1748	0.0687714	0	0.6058	0.226717
3	1	2215496	2983519	888	123	MS_imsgc2019	UC_delange2017	0.949355	0.63523	1	0.901276	0.40351	1	4.65039e-06
3	1	2215496	2983519	888	123	PD_nalls2019	SCZ_pardinas2018	0.171544	-0.07966	0.43268	0.0294275	0	0.18721	0.166082
3	1	2215496	2983519	888	123	PD_nalls2019	UC_delange2017	0.137263	-0.08717	0.37178	0.018841	0	0.13822	0.222137
3	1	2215496	2983519	888	123	SCZ_pardinas2018	UC_delange2017	-0.294989	-0.77012	0.11834	0.0870184	0	0.59309	0.156799
10	1	7711795	8580987	1165	140	CD_delange2017	PD_nalls2019	-0.183486	-0.38945	0.01769	0.0336673	0	0.15167	0.0693764
10	1	7711795	8580987	1165	140	CD_delange2017	SCZ_pardinas2018	0.0975704	-0.29901	0.49317	0.00951999	0	0.25367	0.606325
10	1	7711795	8580987	1165	140	PD_nalls2019	SCZ_pardinas2018	-0.179859	-0.43443	0.0573	0.0323492	0	0.18873	0.132101
21	1	19238925	20556202	2426	212	PD_nalls2019	UC_delange2017	-0.034467	-0.16872	0.09734	0.00118797	0	0.02925	0.608568
24	1	22145630	22740287	1272	157	PD_nalls2019	UC_delange2017	0.11129	-0.07281	0.29227	0.0123855	0	0.08542	0.226818
27	1	25885139	27992665	1737	145	CD_delange2017	PD_nalls2019	-0.038084	-0.25339	0.17495	0.00145039	0	0.06883	0.722691
30	1	30405183	31639217	2280	207	AD_schwartzentruber2021	PD_nalls2019	0.275544	0.05079	0.53001	0.0759245	0.00299	0.28092	0.0198224
30	1	30405183	31639217	2280	207	AD_schwartzentruber2021	SCZ_pardinas2018	0.0653335	-0.25052	0.38589	0.00426846	0	0.15362	0.674085
30	1	30405183	31639217	2280	207	PD_nalls2019	SCZ_pardinas2018	0.156735	-0.01124	0.32805	0.0245659	0	0.10761	0.0693027
40	1	43512670	45167235	2197	207	LBD_chia2021	PD_nalls2019	0.176878	-0.04372	0.40125	0.0312858	0	0.161	0.114851
40	1	43512670	45167235	2197	207	LBD_chia2021	SCZ_pardinas2018	-0.292136	-0.70705	0.07187	0.0853432	0	0.49992	0.112011
40	1	43512670	45167235	2197	207	LBD_chia2021	UC_delange2017	0.158378	-0.19672	0.52367	0.0250836	0	0.2743	0.356759
40	1	43512670	45167235	2197	207	PD_nalls2019	SCZ_pardinas2018	-0.16061	-0.47206	0.12106	0.0257955	0	0.22284	0.252489
40	1	43512670	45167235	2197	207	PD_nalls2019	UC_delange2017	-0.0972669	-0.37279	0.16812	0.00946085	0	0.13929	0.455334
40	1	43512670	45167235	2197	207	SCZ_pardinas2018	UC_delange2017	-0.18255	-0.6717	0.2498	0.0333247	0	0.45367	0.384421
57	1	66778016	67761890	1882	131	CD_delange2017	PD_nalls2019	0.179212	0.01228	0.34656	0.032117	0.00057	0.12011	0.0351489
57	1	66778016	67761890	1882	131	CD_delange2017	UC_delange2017	0.851298	0.78719	0.91177	0.724709	0.61966	0.83132	1.88668e-46
57	1	66778016	67761890	1882	131	PD_nalls2019	UC_delange2017	0.163554	-0.02756	0.3523	0.0267499	0	0.12412	0.0955151
58	1	67761891	68633860	1358	170	CD_delange2017	PD_nalls2019	-0.0048538	-0.13223	0.12405	2.35594e-05	0	0.02154	0.939919
58	1	67761891	68633860	1358	170	CD_delange2017	UC_delange2017	0.800172	0.70486	0.89223	0.640274	0.49682	0.79608	7.56109e-24
58	1	67761891	68633860	1358	170	PD_nalls2019	UC_delange2017	0.102381	-0.05338	0.2575	0.0104819	0	0.0663	0.193988
62	1	72513120	73992170	1566	58	PD_nalls2019	SCZ_pardinas2018	0.284481	-0.13369	0.71979	0.0809295	0	0.51809	0.167069
63	1	73992171	75132092	1554	106	ALS_vanrheenen2021	PD_nalls2019	0.330149	0.06007	0.64737	0.108998	0.00423	0.41909	0.0174725
63	1	73992171	75132092	1554	106	ALS_vanrheenen2021	SCZ_pardinas2018	-0.072315	-0.50941	0.35675	0.00522946	0	0.27752	0.725156
63	1	73992171	75132092	1554	106	PD_nalls2019	SCZ_pardinas2018	0.0787466	-0.1581	0.32095	0.00620103	0	0.10382	0.499414
73	1	84728348	86017267	2482	228	LBD_chia2021	MS_imsgc2019	-0.0781918	-0.40136	0.22974	0.00611396	0	0.16369	0.612705
73	1	84728348	86017267	2482	228	LBD_chia2021	PD_nalls2019	-0.00833462	-0.23064	0.21015	6.94659e-05	0	0.06464	0.939529
73	1	84728348	86017267	2482	228	MS_imsgc2019	PD_nalls2019	0.192999	0.01076	0.37707	0.0372486	0.00065	0.14218	0.0380237
81	1	92904466	94168576	1425	67	CD_delange2017	MS_imsgc2019	0.00984115	-0.38984	0.39719	9.68483e-05	0	0.19691	0.959044
81	1	92904466	94168576	1425	67	CD_delange2017	PD_nalls2019	-0.370067	-0.78426	0.00918	0.13695	0	0.61506	0.0564687
81	1	92904466	94168576	1425	67	MS_imsgc2019	PD_nalls2019	-0.143192	-0.42457	0.13894	0.0205038	0	0.18026	0.316974
83	1	95122542	96147576	2121	176	PD_nalls2019	SCZ_pardinas2018	0.339944	0.0581	0.65286	0.115562	0.00464	0.42622	0.0203361
85	1	97721187	99425000	2199	165	PD_nalls2019	SCZ_pardinas2018	0.077562	-0.11576	0.2779	0.00601587	0	0.07725	0.442424
88	1	101188316	102424611	2016	175	MS_imsgc2019	PD_nalls2019	0.205325	0.01726	0.39839	0.0421584	0.00089	0.15871	0.0363809
88	1	101188316	102424611	2016	175	MS_imsgc2019	SCZ_pardinas2018	0.866194	0.56292	1	0.750292	0.31687	1	2.66743e-06
88	1	101188316	102424611	2016	175	PD_nalls2019	SCZ_pardinas2018	-0.0033783	-0.27398	0.26786	1.14129e-05	0	0.10499	0.979445
100	1	113418038	114664387	1403	139	CD_delange2017	PD_nalls2019	0.360192	0.1441	0.59167	0.129738	0.02076	0.35007	0.00155887
102	1	116207298	117046311	1050	105	MS_imsgc2019	PD_nalls2019	-0.0778035	-0.56821	0.40162	0.00605339	0	0.35659	0.729096
103	1	117046312	118118667	1071	132	MS_imsgc2019	PD_nalls2019	-0.150658	-0.55803	0.22582	0.0226979	0	0.31437	0.420901
103	1	117046312	118118667	1071	132	MS_imsgc2019	UC_delange2017	0.16145	-0.28786	0.6069	0.026066	0	0.3744	0.442682
103	1	117046312	118118667	1071	132	PD_nalls2019	UC_delange2017	0.389106	-0.0274	0.89323	0.151404	0	0.79786	0.0656198
105	1	119408889	120345066	1133	151	MS_imsgc2019	PD_nalls2019	0.0343339	-0.21132	0.27251	0.00117882	0	0.07992	0.776945
109	1	149716038	151146407	1365	69	ALS_vanrheenen2021	PD_nalls2019	0.154122	-0.12005	0.43093	0.0237536	0	0.1858	0.261389
109	1	149716038	151146407	1365	69	ALS_vanrheenen2021	SCZ_pardinas2018	0.225733	-0.21828	0.69097	0.0509552	0	0.48019	0.295007
109	1	149716038	151146407	1365	69	PD_nalls2019	SCZ_pardinas2018	-0.039536	-0.37802	0.29631	0.00156309	0	0.15949	0.806784
110	1	151146408	152535630	958	120	CD_delange2017	PD_nalls2019	0.144414	-0.11481	0.41045	0.0208553	0	0.16847	0.271909
110	1	151146408	152535630	958	120	CD_delange2017	UC_delange2017	0.860187	0.58652	1	0.739921	0.344	1	2.38576e-05
110	1	151146408	152535630	958	120	PD_nalls2019	UC_delange2017	0.208565	-0.07689	0.50336	0.0434996	0	0.25337	0.14513
113	1	154685546	156813845	1789	222	CD_delange2017	LBD_chia2021	-0.444704	-0.80718	-0.13526	0.197761	0.01829	0.65153	0.00559964
113	1	154685546	156813845	1789	222	CD_delange2017	PD_nalls2019	-0.0469911	-0.2236	0.13179	0.00220816	0	0.0508	0.602909
113	1	154685546	156813845	1789	222	CD_delange2017	SCZ_pardinas2018	0.189678	-0.05893	0.44869	0.0359777	0	0.20132	0.135353
113	1	154685546	156813845	1789	222	CD_delange2017	UC_delange2017	0.604017	0.33743	0.86867	0.364836	0.11386	0.75458	0.000182704
113	1	154685546	156813845	1789	222	LBD_chia2021	PD_nalls2019	0.517021	0.30204	0.79187	0.267311	0.09123	0.62706	9.4577e-06
113	1	154685546	156813845	1789	222	LBD_chia2021	SCZ_pardinas2018	0.0504873	-0.27459	0.38107	0.00254897	0	0.1562	0.749164
113	1	154685546	156813845	1789	222	LBD_chia2021	UC_delange2017	-0.362495	-0.81205	0.00963	0.131402	0	0.65943	0.0601626
113	1	154685546	156813845	1789	222	PD_nalls2019	SCZ_pardinas2018	0.168537	-0.00145	0.34645	0.0284046	0	0.12003	0.0574956
113	1	154685546	156813845	1789	222	PD_nalls2019	UC_delange2017	-0.285631	-0.53271	-0.0638	0.0815849	0.00421	0.28378	0.0120082
113	1	154685546	156813845	1789	222	SCZ_pardinas2018	UC_delange2017	0.412005	0.1138	0.75122	0.169749	0.0133	0.56433	0.0079108
114	1	156813846	158081627	2081	187	ALS_vanrheenen2021	CD_delange2017	0.041862	-0.3242	0.40776	0.00175243	0	0.1939	0.811022
114	1	156813846	158081627	2081	187	ALS_vanrheenen2021	MS_imsgc2019	0.0665654	-0.30845	0.46591	0.00443095	0	0.22944	0.71679
114	1	156813846	158081627	2081	187	ALS_vanrheenen2021	PD_nalls2019	0.0231599	-0.33983	0.38636	0.000536379	0	0.18305	0.894494
114	1	156813846	158081627	2081	187	ALS_vanrheenen2021	SCZ_pardinas2018	-0.127399	-0.6494	0.35377	0.0162305	0	0.44133	0.5799
114	1	156813846	158081627	2081	187	CD_delange2017	MS_imsgc2019	-0.299474	-0.59535	-0.02984	0.0896847	0.00165	0.35444	0.032493
114	1	156813846	158081627	2081	187	CD_delange2017	PD_nalls2019	-0.0396674	-0.30433	0.22252	0.0015735	0	0.09713	0.762714
114	1	156813846	158081627	2081	187	CD_delange2017	SCZ_pardinas2018	-0.119637	-0.49876	0.24232	0.014313	0	0.25118	0.499274
114	1	156813846	158081627	2081	187	MS_imsgc2019	PD_nalls2019	0.205092	-0.06455	0.49297	0.0420626	0	0.24302	0.137947
114	1	156813846	158081627	2081	187	MS_imsgc2019	SCZ_pardinas2018	-0.414189	-0.88918	-0.05374	0.171552	0.00459	0.79063	0.0268668
114	1	156813846	158081627	2081	187	PD_nalls2019	SCZ_pardinas2018	-0.0415613	-0.42306	0.32498	0.00172734	0	0.19533	0.814301
117	1	159882516	161054076	1693	201	CD_delange2017	MS_imsgc2019	0.0500768	-0.23754	0.33825	0.00250769	0	0.12037	0.723123
117	1	159882516	161054076	1693	201	CD_delange2017	PD_nalls2019	-0.284796	-0.49673	-0.08341	0.081109	0.00702	0.24674	0.00558916
117	1	159882516	161054076	1693	201	CD_delange2017	UC_delange2017	0.629008	0.34091	0.92387	0.395651	0.11622	0.85353	0.000438386
117	1	159882516	161054076	1693	201	MS_imsgc2019	PD_nalls2019	0.134796	-0.05321	0.32937	0.0181699	0	0.10848	0.158723
117	1	159882516	161054076	1693	201	MS_imsgc2019	UC_delange2017	0.319529	-0.00272	0.66471	0.102099	0	0.44184	0.0517755
117	1	159882516	161054076	1693	201	PD_nalls2019	UC_delange2017	-0.0967737	-0.35604	0.14946	0.00936515	0	0.12708	0.428584
118	1	161054077	161945442	1312	123	CD_delange2017	MS_imsgc2019	0.278797	-0.12939	0.71698	0.0777278	0	0.51406	0.171421
118	1	161054077	161945442	1312	123	CD_delange2017	PD_nalls2019	-0.461903	-0.91811	-0.08848	0.213355	0.0092	0.84293	0.0183067
118	1	161054077	161945442	1312	123	CD_delange2017	UC_delange2017	0.835066	0.60263	1	0.697336	0.36317	1	1.81247e-06
118	1	161054077	161945442	1312	123	MS_imsgc2019	PD_nalls2019	0.0183373	-0.36692	0.41036	0.000336256	0	0.19705	0.921062
118	1	161054077	161945442	1312	123	MS_imsgc2019	UC_delange2017	0.238353	-0.07373	0.5537	0.0568122	0	0.30658	0.12676
118	1	161054077	161945442	1312	123	PD_nalls2019	UC_delange2017	-0.652105	-0.95443	-0.38606	0.425241	0.14904	0.91094	1.64132e-05
130	1	172465154	173582511	1364	157	CD_delange2017	PD_nalls2019	-0.0767781	-0.26302	0.10958	0.00589488	0	0.06934	0.421682
133	1	176449097	177746472	1503	136	PD_nalls2019	SCZ_pardinas2018	-0.0983939	-0.38034	0.18594	0.00968136	0	0.14492	0.483398
151	1	196179111	197935821	1507	71	CD_delange2017	PD_nalls2019	-0.327184	-0.66184	-0.01309	0.10705	0.00152	0.43803	0.042711
153	1	199263390	200134005	1918	108	PD_nalls2019	UC_delange2017	0.195538	-0.20562	0.64467	0.038235	0	0.41595	0.32677
154	1	200134006	201067952	1588	156	MS_imsgc2019	PD_nalls2019	-0.157948	-0.43535	0.11281	0.0249477	0	0.18953	0.24943
154	1	200134006	201067952	1588	156	MS_imsgc2019	SCZ_pardinas2018	0.0881164	-0.26311	0.43907	0.00776451	0	0.20098	0.611188
154	1	200134006	201067952	1588	156	MS_imsgc2019	UC_delange2017	0.762187	0.52386	1	0.58093	0.27442	1	2.13119e-07
154	1	200134006	201067952	1588	156	PD_nalls2019	SCZ_pardinas2018	0.0646031	-0.22916	0.35304	0.00417356	0	0.13168	0.654654
154	1	200134006	201067952	1588	156	PD_nalls2019	UC_delange2017	-0.156802	-0.39666	0.07897	0.024587	0	0.15734	0.183929
154	1	200134006	201067952	1588	156	SCZ_pardinas2018	UC_delange2017	0.108933	-0.19744	0.4209	0.0118664	0	0.17933	0.470732
158	1	205009624	205917548	1612	193	AD_schwartzentruber2021	ALS_vanrheenen2021	-0.267386	-0.75699	0.15217	0.0714951	0	0.57304	0.210193
158	1	205009624	205917548	1612	193	AD_schwartzentruber2021	PD_nalls2019	0.145073	-0.09634	0.40456	0.0210461	0	0.16367	0.234621
158	1	205009624	205917548	1612	193	AD_schwartzentruber2021	SCZ_pardinas2018	0.294823	-0.11422	0.73633	0.0869205	0	0.54218	0.144664
158	1	205009624	205917548	1612	193	AD_schwartzentruber2021	UC_delange2017	-0.103911	-0.49716	0.27114	0.0107974	0	0.25216	0.57407
158	1	205009624	205917548	1612	193	ALS_vanrheenen2021	PD_nalls2019	0.0725025	-0.16778	0.32073	0.00525661	0	0.10538	0.545201
158	1	205009624	205917548	1612	193	ALS_vanrheenen2021	SCZ_pardinas2018	-0.548101	-1	-0.18103	0.300415	0.03303	1	0.0055487
158	1	205009624	205917548	1612	193	ALS_vanrheenen2021	UC_delange2017	-0.193952	-0.58574	0.1739	0.0376175	0	0.34481	0.28317
158	1	205009624	205917548	1612	193	PD_nalls2019	SCZ_pardinas2018	-0.192818	-0.42221	0.01837	0.0371787	0	0.17826	0.0836004
158	1	205009624	205917548	1612	193	PD_nalls2019	UC_delange2017	0.180271	-0.01705	0.38174	0.0324977	0	0.14572	0.0704068
158	1	205009624	205917548	1612	193	SCZ_pardinas2018	UC_delange2017	-0.450633	-0.83448	-0.12067	0.20307	0.01477	0.69635	0.00825406
159	1	205917549	208162951	2093	204	AD_schwartzentruber2021	CD_delange2017	0.189399	-0.06445	0.45483	0.035872	0	0.20687	0.147281
159	1	205917549	208162951	2093	204	AD_schwartzentruber2021	PD_nalls2019	-0.0638128	-0.26991	0.13979	0.00407207	0	0.07326	0.538035
159	1	205917549	208162951	2093	204	AD_schwartzentruber2021	UC_delange2017	-0.0124799	-0.23801	0.21061	0.000155747	0	0.06562	0.91118
159	1	205917549	208162951	2093	204	CD_delange2017	PD_nalls2019	0.166966	-0.03691	0.37333	0.0278775	0	0.13938	0.109759
159	1	205917549	208162951	2093	204	CD_delange2017	UC_delange2017	0.677876	0.50813	0.85283	0.459517	0.2582	0.72732	1.0432e-08
159	1	205917549	208162951	2093	204	PD_nalls2019	UC_delange2017	0.118112	-0.0525	0.28963	0.0139504	0	0.08389	0.174821
189	1	238704858	239332148	1418	112	PD_nalls2019	SCZ_pardinas2018	0.154062	-0.11136	0.42773	0.0237351	0	0.183	0.241243
195	1	243048004	244723196	1448	177	PD_nalls2019	SCZ_pardinas2018	-0.177457	-0.38401	0.02669	0.0314909	0	0.14746	0.0849151
226	2	22429641	23538527	1719	172	PD_nalls2019	SCZ_pardinas2018	0.229903	0.00831	0.4548	0.0528553	0.00054	0.20684	0.0393003
228	2	24669225	25895394	1623	152	CD_delange2017	MS_imsgc2019	0.996013	0.74983	1	0.992042	0.56224	1	1.53613e-09
230	2	26894103	28819510	2261	188	CD_delange2017	PD_nalls2019	-0.204974	-0.39955	-0.01968	0.0420142	0.00099	0.15964	0.0356884
230	2	26894103	28819510	2261	188	CD_delange2017	SCZ_pardinas2018	0.0110467	-0.27094	0.28162	0.00012203	0	0.09929	0.93676
230	2	26894103	28819510	2261	188	PD_nalls2019	SCZ_pardinas2018	-0.101896	-0.31161	0.10394	0.0103828	0	0.0971	0.328499
248	2	43295777	44104110	1475	160	CD_delange2017	PD_nalls2019	0.0841021	-0.24395	0.41115	0.00707316	0	0.17559	0.599235
266	2	57952946	59251996	1718	184	PD_nalls2019	SCZ_pardinas2018	-0.102533	-0.30601	0.09617	0.0105129	0	0.09384	0.312818
268	2	60775067	62429910	2080	190	CD_delange2017	MS_imsgc2019	0.397992	0.05132	0.76849	0.158398	0.00435	0.59058	0.0237893
268	2	60775067	62429910	2080	190	CD_delange2017	PD_nalls2019	-0.0184002	-0.28399	0.24953	0.000338569	0	0.09507	0.890237
268	2	60775067	62429910	2080	190	CD_delange2017	SCZ_pardinas2018	-0.0990189	-0.51311	0.29725	0.00980475	0	0.27091	0.607196
268	2	60775067	62429910	2080	190	CD_delange2017	UC_delange2017	0.698439	0.47973	0.92824	0.487817	0.23014	0.86162	1.9048e-06
268	2	60775067	62429910	2080	190	MS_imsgc2019	PD_nalls2019	-0.164664	-0.43672	0.09534	0.0271143	0	0.19073	0.224234
268	2	60775067	62429910	2080	190	MS_imsgc2019	SCZ_pardinas2018	-0.0514925	-0.4668	0.34603	0.00265147	0	0.2394	0.791791
268	2	60775067	62429910	2080	190	MS_imsgc2019	UC_delange2017	0.570643	0.31265	0.85741	0.325633	0.09775	0.73515	6.33951e-05
268	2	60775067	62429910	2080	190	PD_nalls2019	SCZ_pardinas2018	-0.15176	-0.46995	0.14651	0.023031	0	0.2214	0.310937
268	2	60775067	62429910	2080	190	PD_nalls2019	UC_delange2017	-0.0723092	-0.2781	0.13766	0.00522862	0	0.07762	0.488566
268	2	60775067	62429910	2080	190	SCZ_pardinas2018	UC_delange2017	-0.469699	-0.82933	-0.17341	0.220617	0.03007	0.68779	0.00275632
271	2	64696090	65938002	1979	228	AD_schwartzentruber2021	CD_delange2017	-0.00953024	-0.37574	0.34934	9.08255e-05	0	0.17688	0.956853
271	2	64696090	65938002	1979	228	AD_schwartzentruber2021	PD_nalls2019	0.186979	-0.0203	0.40267	0.0349611	0	0.16215	0.0773393
271	2	64696090	65938002	1979	228	AD_schwartzentruber2021	UC_delange2017	-0.0488338	-0.43983	0.3317	0.00238474	0	0.2136	0.791809
271	2	64696090	65938002	1979	228	CD_delange2017	PD_nalls2019	-0.0617527	-0.30286	0.17241	0.0038134	0	0.09445	0.595593
271	2	64696090	65938002	1979	228	CD_delange2017	UC_delange2017	0.582162	0.233	0.94054	0.338913	0.0545	0.88462	0.00448357
271	2	64696090	65938002	1979	228	PD_nalls2019	UC_delange2017	0.231625	-0.01079	0.49897	0.05365	0	0.24898	0.0594214
274	2	67979829	68877774	1703	149	MS_imsgc2019	PD_nalls2019	0.100385	-0.19161	0.39957	0.0100771	0	0.15997	0.487524
278	2	72160303	73544290	1401	111	PD_nalls2019	SCZ_pardinas2018	0.221946	-0.01336	0.46322	0.0492601	0	0.21458	0.0669674
299	2	102494488	103305257	1620	127	CD_delange2017	PD_nalls2019	0.267905	0.006	0.5403	0.0717732	0.00109	0.29192	0.0495472
301	2	105120579	106546524	2713	241	AD_schwartzentruber2021	ALS_vanrheenen2021	-0.397781	-0.91309	0.01237	0.15823	0	0.83374	0.0553822
301	2	105120579	106546524	2713	241	AD_schwartzentruber2021	PD_nalls2019	0.18887	-0.16719	0.56697	0.0356718	0	0.32199	0.282556
301	2	105120579	106546524	2713	241	AD_schwartzentruber2021	UC_delange2017	-0.0603664	-0.52981	0.39789	0.00364411	0	0.3115	0.778937
301	2	105120579	106546524	2713	241	ALS_vanrheenen2021	PD_nalls2019	-0.159431	-0.55814	0.20261	0.0254182	0	0.31152	0.37408
301	2	105120579	106546524	2713	241	ALS_vanrheenen2021	UC_delange2017	0.244686	-0.2024	0.77613	0.0598715	0	0.60308	0.263395
301	2	105120579	106546524	2713	241	PD_nalls2019	UC_delange2017	0.228008	-0.14385	0.64	0.0519875	0	0.40961	0.221911
305	2	110097869	112644828	1417	151	CD_delange2017	MS_imsgc2019	0.352329	-0.01422	0.74728	0.124136	0	0.55843	0.0603127
305	2	110097869	112644828	1417	151	CD_delange2017	PD_nalls2019	0.0423795	-0.22828	0.32305	0.00179602	0	0.11008	0.75523
305	2	110097869	112644828	1417	151	CD_delange2017	SCZ_pardinas2018	-0.138813	-0.57843	0.27223	0.019269	0	0.33954	0.492767
305	2	110097869	112644828	1417	151	MS_imsgc2019	PD_nalls2019	-0.114536	-0.39727	0.15845	0.0131185	0	0.15938	0.401516
305	2	110097869	112644828	1417	151	MS_imsgc2019	SCZ_pardinas2018	0.734314	0.38138	1	0.539217	0.14545	1	0.000365708
305	2	110097869	112644828	1417	151	PD_nalls2019	SCZ_pardinas2018	0.107862	-0.19799	0.41639	0.0116342	0	0.1755	0.471116
306	2	112644829	113930668	2015	142	MS_imsgc2019	PD_nalls2019	0.1441	-0.19758	0.52536	0.0207649	0	0.27651	0.402549
319	2	126754028	127895644	2253	142	AD_schwartzentruber2021	CD_delange2017	0.0739766	-0.19066	0.34316	0.00547253	0	0.11993	0.57563
319	2	126754028	127895644	2253	142	AD_schwartzentruber2021	LBD_chia2021	0.563885	0.33812	0.82539	0.317967	0.11432	0.68127	9.80483e-06
319	2	126754028	127895644	2253	142	AD_schwartzentruber2021	PD_nalls2019	0.134883	-0.03013	0.29856	0.0181934	0	0.08914	0.112071
319	2	126754028	127895644	2253	142	AD_schwartzentruber2021	SCZ_pardinas2018	-0.23921	-0.54332	0.03182	0.0572213	0	0.2952	0.0792219
319	2	126754028	127895644	2253	142	AD_schwartzentruber2021	UC_delange2017	-0.328011	-0.64452	-0.06111	0.107591	0.00455	0.41541	0.0206273
319	2	126754028	127895644	2253	142	CD_delange2017	LBD_chia2021	-0.178641	-0.58614	0.20692	0.0319126	0	0.34434	0.353168
319	2	126754028	127895644	2253	142	CD_delange2017	PD_nalls2019	0.0292132	-0.26294	0.33106	0.00085341	0	0.11935	0.838243
319	2	126754028	127895644	2253	142	CD_delange2017	SCZ_pardinas2018	0.294281	-0.12274	0.75941	0.0866015	0	0.5767	0.156281
319	2	126754028	127895644	2253	142	CD_delange2017	UC_delange2017	0.114085	-0.39544	0.49839	0.0130154	0	0.28484	0.601342
319	2	126754028	127895644	2253	142	LBD_chia2021	PD_nalls2019	0.201457	-0.07247	0.48772	0.0405849	0	0.23787	0.141357
319	2	126754028	127895644	2253	142	LBD_chia2021	SCZ_pardinas2018	-0.354225	-0.7904	0.03879	0.125476	0	0.62473	0.0754025
319	2	126754028	127895644	2253	142	LBD_chia2021	UC_delange2017	0.119415	-0.30244	0.55193	0.01426	0	0.30902	0.56133
319	2	126754028	127895644	2253	142	PD_nalls2019	SCZ_pardinas2018	-0.0152075	-0.32311	0.28521	0.000231269	0	0.12459	0.918276
319	2	126754028	127895644	2253	142	PD_nalls2019	UC_delange2017	0.222811	-0.07705	0.55388	0.0496446	0	0.30678	0.147212
319	2	126754028	127895644	2253	142	SCZ_pardinas2018	UC_delange2017	0.293838	-0.14724	0.79975	0.0863407	0	0.64065	0.180784
335	2	144503689	145977920	1407	157	PD_nalls2019	SCZ_pardinas2018	0.217687	-0.00516	0.44276	0.0473877	0	0.19604	0.0558223
336	2	145977921	147252196	1626	133	PD_nalls2019	SCZ_pardinas2018	-0.0260295	-0.26403	0.21019	0.000677535	0	0.07769	0.823884
366	2	182307878	183352290	1400	137	CD_delange2017	PD_nalls2019	-0.231924	-0.58631	0.09288	0.0537889	0	0.34375	0.152058
369	2	184866233	186244920	2121	121	PD_nalls2019	SCZ_pardinas2018	0.270448	-0.13363	0.71901	0.0731419	0	0.51697	0.186196
378	2	198140351	199654969	1098	100	PD_nalls2019	SCZ_pardinas2018	-0.263477	-0.52869	-0.00337	0.0694202	0.001	0.27952	0.0441194
378	2	198140351	199654969	1098	100	PD_nalls2019	UC_delange2017	-0.440221	-0.75179	-0.16559	0.193795	0.02742	0.56518	0.00315503
378	2	198140351	199654969	1098	100	SCZ_pardinas2018	UC_delange2017	0.12866	-0.27212	0.51414	0.0165534	0	0.27534	0.49761
379	2	199654970	201324132	1548	148	PD_nalls2019	SCZ_pardinas2018	-0.0950122	-0.28763	0.09451	0.00902732	0	0.08324	0.323069
379	2	199654970	201324132	1548	148	PD_nalls2019	UC_delange2017	-0.146652	-0.36761	0.07897	0.0215069	0	0.13514	0.188215
379	2	199654970	201324132	1548	148	SCZ_pardinas2018	UC_delange2017	0.463166	0.25627	0.67201	0.214523	0.06567	0.4516	4.52869e-05
404	2	227557842	228812485	2615	194	LBD_chia2021	PD_nalls2019	0.142753	-0.16271	0.47353	0.0203783	0	0.22446	0.35517
407	2	230541093	231847386	2536	230	ALS_vanrheenen2021	CD_delange2017	-0.0368025	-0.41724	0.32188	0.00135442	0	0.19863	0.833184
407	2	230541093	231847386	2536	230	ALS_vanrheenen2021	PD_nalls2019	-0.014409	-0.30179	0.27128	0.000207619	0	0.10838	0.916713
407	2	230541093	231847386	2536	230	CD_delange2017	PD_nalls2019	-0.165362	-0.37294	0.0385	0.0273444	0	0.13908	0.112034
409	2	233352723	234115092	1319	158	AD_schwartzentruber2021	PD_nalls2019	-0.0539161	-0.33054	0.21566	0.00290694	0	0.11546	0.686082
410	2	234115093	234945577	1615	179	CD_delange2017	LBD_chia2021	-0.224915	-0.52683	0.04517	0.0505867	0	0.27755	0.0974454
410	2	234115093	234945577	1615	179	CD_delange2017	PD_nalls2019	-0.122178	-0.24683	0.00592	0.0149274	0	0.06092	0.0606646
410	2	234115093	234945577	1615	179	LBD_chia2021	PD_nalls2019	0.412073	0.16534	0.72485	0.169804	0.02734	0.5254	0.00177255
419	2	241113280	241910366	1565	161	PD_nalls2019	UC_delange2017	-0.0747191	-0.25444	0.09911	0.00558294	0	0.06489	0.406691
424	3	2140012	3128152	2371	292	PD_nalls2019	SCZ_pardinas2018	-0.0723597	-0.23519	0.0891	0.00523593	0	0.05533	0.389125
432	3	9970732	11226367	2156	268	ALS_vanrheenen2021	LBD_chia2021	0.136664	-0.26973	0.58213	0.018677	0	0.34561	0.492476
432	3	9970732	11226367	2156	268	ALS_vanrheenen2021	MS_imsgc2019	0.0368596	-0.38457	0.45161	0.00135863	0	0.23792	0.852485
432	3	9970732	11226367	2156	268	ALS_vanrheenen2021	PD_nalls2019	0.0299755	-0.18139	0.24897	0.000898533	0	0.06648	0.777855
432	3	9970732	11226367	2156	268	ALS_vanrheenen2021	SCZ_pardinas2018	0.102061	-0.19835	0.42106	0.0104164	0	0.1788	0.503804
432	3	9970732	11226367	2156	268	ALS_vanrheenen2021	UC_delange2017	0.241189	-0.15607	0.70365	0.0581721	0	0.49547	0.228204
432	3	9970732	11226367	2156	268	LBD_chia2021	MS_imsgc2019	0.025226	-0.43295	0.47257	0.000636349	0	0.28315	0.903893
432	3	9970732	11226367	2156	268	LBD_chia2021	PD_nalls2019	0.201555	-0.01645	0.44882	0.0406243	0	0.20144	0.0762288
432	3	9970732	11226367	2156	268	LBD_chia2021	SCZ_pardinas2018	0.167845	-0.15635	0.51187	0.0281719	0	0.26201	0.295666
432	3	9970732	11226367	2156	268	LBD_chia2021	UC_delange2017	-0.330374	-0.83878	0.07982	0.109147	0	0.70355	0.116889
432	3	9970732	11226367	2156	268	MS_imsgc2019	PD_nalls2019	-0.37836	-0.64181	-0.1641	0.143156	0.02693	0.41192	0.00085401
432	3	9970732	11226367	2156	268	MS_imsgc2019	SCZ_pardinas2018	-0.0364109	-0.38363	0.28771	0.00132575	0	0.16041	0.820708
432	3	9970732	11226367	2156	268	MS_imsgc2019	UC_delange2017	-0.355261	-0.89471	0.05635	0.12621	0	0.80051	0.0932619
432	3	9970732	11226367	2156	268	PD_nalls2019	SCZ_pardinas2018	0.0314317	-0.12488	0.19127	0.000987951	0	0.03748	0.696482
432	3	9970732	11226367	2156	268	PD_nalls2019	UC_delange2017	0.157267	-0.06591	0.40216	0.024733	0	0.16173	0.166793
432	3	9970732	11226367	2156	268	SCZ_pardinas2018	UC_delange2017	-0.341545	-0.72087	-0.02547	0.116653	0.00251	0.51966	0.0347517
438	3	16084006	17182494	2209	219	LBD_chia2021	MS_imsgc2019	-0.195768	-0.62001	0.18808	0.0383252	0	0.38688	0.305869
438	3	16084006	17182494	2209	219	LBD_chia2021	PD_nalls2019	0.115119	-0.12649	0.36366	0.0132524	0	0.13225	0.346887
438	3	16084006	17182494	2209	219	MS_imsgc2019	PD_nalls2019	-0.0707435	-0.31812	0.17407	0.00500464	0	0.1033	0.556471
439	3	17182495	19030988	1996	133	ALS_vanrheenen2021	CD_delange2017	0.266816	-0.16555	0.76469	0.071191	0	0.58475	0.218973
439	3	17182495	19030988	1996	133	ALS_vanrheenen2021	PD_nalls2019	0.0121987	-0.3042	0.3379	0.000148809	0	0.13742	0.937101
439	3	17182495	19030988	1996	133	ALS_vanrheenen2021	SCZ_pardinas2018	0.116382	-0.34231	0.60415	0.0135448	0	0.37761	0.595972
439	3	17182495	19030988	1996	133	CD_delange2017	PD_nalls2019	0.176476	-0.09668	0.46565	0.0311437	0	0.21683	0.204218
439	3	17182495	19030988	1996	133	CD_delange2017	SCZ_pardinas2018	-0.00451681	-0.42716	0.41643	2.04016e-05	0	0.23945	0.982142
439	3	17182495	19030988	1996	133	PD_nalls2019	SCZ_pardinas2018	0.125601	-0.16884	0.42217	0.0157757	0	0.17849	0.377123
448	3	27614909	28649810	1387	128	MS_imsgc2019	PD_nalls2019	0.00827377	-0.24424	0.2681	6.84553e-05	0	0.08749	0.948137
457	3	36840137	38729767	2678	229	PD_nalls2019	SCZ_pardinas2018	0.256599	0.02153	0.50436	0.0658428	0.00135	0.25438	0.0325528
457	3	36840137	38729767	2678	229	PD_nalls2019	UC_delange2017	-0.245875	-0.58183	0.06139	0.0604545	0	0.33853	0.111011
457	3	36840137	38729767	2678	229	SCZ_pardinas2018	UC_delange2017	0.301503	-0.04897	0.69641	0.0909039	0	0.48499	0.0860027
464	3	47588462	50387742	1549	66	CD_delange2017	PD_nalls2019	0.0194226	-0.24809	0.28518	0.000377236	0	0.09389	0.882729
464	3	47588462	50387742	1549	66	CD_delange2017	SCZ_pardinas2018	0.184823	-0.17338	0.54532	0.0341596	0	0.2983	0.292528
464	3	47588462	50387742	1549	66	CD_delange2017	UC_delange2017	0.915456	0.77528	1	0.83806	0.60106	1	7.84379e-11
464	3	47588462	50387742	1549	66	PD_nalls2019	SCZ_pardinas2018	0.359442	0.01735	0.74318	0.129199	0.00208	0.55231	0.0429375
464	3	47588462	50387742	1549	66	PD_nalls2019	UC_delange2017	0.137853	-0.11433	0.39035	0.0190034	0	0.1524	0.285323
464	3	47588462	50387742	1549	66	SCZ_pardinas2018	UC_delange2017	-0.0233153	-0.38536	0.33221	0.000543604	0	0.17096	0.892573
466	3	51953969	54074844	2492	190	CD_delange2017	PD_nalls2019	0.471919	0.17907	0.82749	0.222708	0.03207	0.68474	0.00211321
466	3	51953969	54074844	2492	190	CD_delange2017	SCZ_pardinas2018	-0.410716	-0.85204	-0.05323	0.168688	0.00452	0.72597	0.0268354
466	3	51953969	54074844	2492	190	PD_nalls2019	SCZ_pardinas2018	0.139696	-0.10602	0.39256	0.0195149	0	0.1541	0.267278
472	3	59998584	60571139	1757	212	ALS_vanrheenen2021	PD_nalls2019	0.42182	0.18214	0.73616	0.177932	0.03317	0.54194	0.0011539
472	3	59998584	60571139	1757	212	ALS_vanrheenen2021	SCZ_pardinas2018	-0.0432594	-0.42248	0.33087	0.00187137	0	0.19949	0.80951
472	3	59998584	60571139	1757	212	ALS_vanrheenen2021	UC_delange2017	0.163082	-0.25601	0.60991	0.0265959	0	0.37404	0.421704
472	3	59998584	60571139	1757	212	PD_nalls2019	SCZ_pardinas2018	0.028512	-0.17581	0.22644	0.000812936	0	0.05676	0.775501
472	3	59998584	60571139	1757	212	PD_nalls2019	UC_delange2017	-0.108715	-0.3521	0.12152	0.0118189	0	0.12415	0.34987
472	3	59998584	60571139	1757	212	SCZ_pardinas2018	UC_delange2017	-0.0827594	-0.43157	0.23857	0.00684912	0	0.18953	0.612805
476	3	63670804	64662373	1539	203	CD_delange2017	PD_nalls2019	0.0520626	-0.20699	0.32785	0.00271051	0	0.11226	0.685281
476	3	63670804	64662373	1539	203	CD_delange2017	SCZ_pardinas2018	-0.202571	-0.683	0.2101	0.0410349	0	0.46677	0.32937
476	3	63670804	64662373	1539	203	CD_delange2017	UC_delange2017	0.390413	-0.0882	0.79261	0.152423	0	0.63024	0.0885433
476	3	63670804	64662373	1539	203	PD_nalls2019	SCZ_pardinas2018	-0.169255	-0.40812	0.05475	0.0286473	0	0.16656	0.143422
476	3	63670804	64662373	1539	203	PD_nalls2019	UC_delange2017	-0.231091	-0.50934	0.01154	0.0534028	0	0.25942	0.0677374
476	3	63670804	64662373	1539	203	SCZ_pardinas2018	UC_delange2017	0.0302469	-0.40827	0.47213	0.000914873	0	0.26763	0.883708
483	3	71223282	72334704	1890	263	ALS_vanrheenen2021	LBD_chia2021	-0.04047	-0.47228	0.37269	0.00163782	0	0.25582	0.838133
483	3	71223282	72334704	1890	263	ALS_vanrheenen2021	MS_imsgc2019	0.33705	-0.06874	0.81755	0.113603	0	0.66839	0.0980205
483	3	71223282	72334704	1890	263	ALS_vanrheenen2021	PD_nalls2019	-0.121779	-0.37875	0.12178	0.01483	0	0.14345	0.31057
483	3	71223282	72334704	1890	263	ALS_vanrheenen2021	SCZ_pardinas2018	0.0595424	-0.26654	0.38884	0.0035453	0	0.15854	0.70348
483	3	71223282	72334704	1890	263	ALS_vanrheenen2021	UC_delange2017	0.245407	-0.18183	0.72914	0.0602245	0	0.53164	0.238892
483	3	71223282	72334704	1890	263	LBD_chia2021	MS_imsgc2019	0.145312	-0.23779	0.56659	0.0211155	0	0.32206	0.446917
483	3	71223282	72334704	1890	263	LBD_chia2021	PD_nalls2019	0.245476	0.02088	0.47728	0.0602584	0.00121	0.22779	0.0288806
483	3	71223282	72334704	1890	263	LBD_chia2021	SCZ_pardinas2018	-0.389543	-0.7121	-0.1149	0.151744	0.01362	0.50709	0.0080086
483	3	71223282	72334704	1890	263	LBD_chia2021	UC_delange2017	-0.203176	-0.63383	0.18603	0.0412805	0	0.40251	0.298405
483	3	71223282	72334704	1890	263	MS_imsgc2019	PD_nalls2019	0.315217	0.08967	0.57413	0.099362	0.00816	0.32962	0.00622794
483	3	71223282	72334704	1890	263	MS_imsgc2019	SCZ_pardinas2018	0.20314	-0.09616	0.52012	0.0412661	0	0.27052	0.180039
483	3	71223282	72334704	1890	263	MS_imsgc2019	UC_delange2017	-0.180754	-0.65391	0.23379	0.0326719	0	0.42863	0.369419
483	3	71223282	72334704	1890	263	PD_nalls2019	SCZ_pardinas2018	-0.161178	-0.32875	0.00148	0.0259785	0	0.10808	0.0527979
483	3	71223282	72334704	1890	263	PD_nalls2019	UC_delange2017	-0.0799675	-0.32839	0.15592	0.0063948	0	0.1083	0.500266
483	3	71223282	72334704	1890	263	SCZ_pardinas2018	UC_delange2017	0.41293	0.11714	0.76484	0.170511	0.01387	0.58499	0.0078454
507	3	100552523	101906989	1976	133	MS_imsgc2019	PD_nalls2019	-0.071625	-0.27632	0.13642	0.00513014	0	0.07667	0.483957
524	3	118903054	119759983	1654	132	MS_imsgc2019	PD_nalls2019	0.135349	-0.14735	0.43095	0.0183192	0	0.18588	0.339606
540	3	135288395	137372141	2435	137	PD_nalls2019	SCZ_pardinas2018	0.101327	-0.1208	0.32262	0.0102672	0	0.10408	0.369189
544	3	141034638	141898978	1502	140	CD_delange2017	PD_nalls2019	-0.0544212	-0.31486	0.20275	0.00296166	0	0.10274	0.678173
544	3	141034638	141898978	1502	140	CD_delange2017	UC_delange2017	-0.53599	-1	-0.13408	0.287286	0.01839	1	0.0109915
544	3	141034638	141898978	1502	140	PD_nalls2019	UC_delange2017	0.0190961	-0.26962	0.31063	0.000364663	0	0.11344	0.891377
570	3	168972663	170174578	1641	141	MS_imsgc2019	PD_nalls2019	-0.0430945	-0.3078	0.21159	0.00185714	0	0.09873	0.732727
579	3	179372166	181424323	2189	150	PD_nalls2019	SCZ_pardinas2018	0.00604538	-0.21292	0.21879	3.65466e-05	0	0.06135	0.955401
580	3	181424324	183203155	1977	182	CD_delange2017	PD_nalls2019	0.150908	-0.11023	0.42234	0.0227732	0	0.17838	0.243574
585	3	187939200	189451805	2365	245	CD_delange2017	PD_nalls2019	0.100542	-0.12498	0.33566	0.0101087	0	0.11295	0.381257
585	3	187939200	189451805	2365	245	CD_delange2017	SCZ_pardinas2018	-0.463308	-0.84481	-0.13468	0.214654	0.01885	0.7137	0.00644107
585	3	187939200	189451805	2365	245	CD_delange2017	UC_delange2017	0.493318	0.20626	0.76251	0.243363	0.04286	0.58142	0.00232385
585	3	187939200	189451805	2365	245	PD_nalls2019	SCZ_pardinas2018	0.0176238	-0.22989	0.26231	0.000310597	0	0.08024	0.883749
585	3	187939200	189451805	2365	245	PD_nalls2019	UC_delange2017	-0.387214	-0.61726	-0.17485	0.149934	0.03057	0.38101	0.000707351
585	3	187939200	189451805	2365	245	SCZ_pardinas2018	UC_delange2017	-0.303557	-0.66502	0.02459	0.0921468	0	0.44225	0.0700891
597	4	812416	1529267	1097	91	LBD_chia2021	PD_nalls2019	0.648236	0.38888	0.98583	0.42021	0.15123	0.97186	1.48999e-05
610	4	10370667	11050119	1307	134	AD_schwartzentruber2021	PD_nalls2019	-0.0799691	-0.36452	0.19567	0.00639506	0	0.13636	0.55232
624	4	25832019	27385580	1972	229	CD_delange2017	PD_nalls2019	-0.0553458	-0.26153	0.14855	0.00306316	0	0.0694	0.589965
624	4	25832019	27385580	1972	229	CD_delange2017	SCZ_pardinas2018	0.447489	0.17512	0.73993	0.200247	0.03067	0.54749	0.00163397
624	4	25832019	27385580	1972	229	PD_nalls2019	SCZ_pardinas2018	0.0169245	-0.15864	0.19388	0.000286438	0	0.04216	0.847165
670	4	76497359	78045637	3047	196	LBD_chia2021	PD_nalls2019	0.0256355	-0.20254	0.25071	0.000657177	0	0.07023	0.818298
681	4	90236972	91309863	1520	94	LBD_chia2021	PD_nalls2019	0.165316	-0.04951	0.38654	0.0273294	0	0.14942	0.130328
692	4	102544804	104384534	1856	131	CD_delange2017	PD_nalls2019	0.140736	-0.23578	0.5284	0.0198065	0	0.2834	0.447182
692	4	102544804	104384534	1856	131	CD_delange2017	SCZ_pardinas2018	0.985043	0.67171	1	0.970311	0.4512	1	8.40983e-07
692	4	102544804	104384534	1856	131	PD_nalls2019	SCZ_pardinas2018	-0.193577	-0.53133	0.13439	0.0374722	0	0.28232	0.241851
711	4	122655435	123768693	1469	114	CD_delange2017	PD_nalls2019	0.193911	-0.0992	0.48967	0.0376016	0	0.23978	0.184272
711	4	122655435	123768693	1469	114	CD_delange2017	UC_delange2017	0.707123	0.3967	1	0.500023	0.15737	1	0.00058143
711	4	122655435	123768693	1469	114	PD_nalls2019	UC_delange2017	0.025051	-0.33131	0.3951	0.000627552	0	0.18316	0.885342
752	4	169555115	170682809	1554	147	ALS_vanrheenen2021	CD_delange2017	0.369438	0.01144	0.76781	0.136484	0.00211	0.58953	0.0443632
752	4	169555115	170682809	1554	147	ALS_vanrheenen2021	PD_nalls2019	-0.110339	-0.37902	0.14581	0.0121748	0	0.14383	0.386356
752	4	169555115	170682809	1554	147	CD_delange2017	PD_nalls2019	0.525065	0.30762	0.76206	0.275693	0.09463	0.58074	1.01732e-05
758	4	175959698	177129678	1715	164	PD_nalls2019	SCZ_pardinas2018	0.0468872	-0.1685	0.26581	0.00219841	0	0.07204	0.670217
775	5	10043	598320	740	85	LBD_chia2021	PD_nalls2019	-0.0521532	-0.37731	0.27564	0.00271995	0	0.1526	0.738733
775	5	10043	598320	740	85	LBD_chia2021	UC_delange2017	-0.293948	-0.8729	0.19087	0.0864055	0	0.76196	0.226728
775	5	10043	598320	740	85	PD_nalls2019	UC_delange2017	0.144478	-0.16298	0.47322	0.0208738	0	0.22394	0.341877
810	5	39438986	40290851	2069	106	CD_delange2017	UC_delange2017	0.711561	0.5186	0.91881	0.506319	0.26894	0.84422	1.5163e-07
811	5	40290852	41279590	1938	135	CD_delange2017	MS_imsgc2019	0.635479	0.50412	0.76533	0.403834	0.25414	0.58573	2.4332e-15
811	5	40290852	41279590	1938	135	CD_delange2017	UC_delange2017	0.922607	0.76144	1	0.851204	0.57979	1	7.6493e-13
811	5	40290852	41279590	1938	135	MS_imsgc2019	UC_delange2017	0.656155	0.40873	0.95124	0.430539	0.16706	0.90486	6.63511e-06
827	5	59868568	60930753	1479	93	PD_nalls2019	SCZ_pardinas2018	0.0619193	-0.19685	0.32972	0.003834	0	0.11193	0.636717
849	5	87943483	89584466	1328	170	CD_delange2017	MS_imsgc2019	-0.22316	-0.64326	0.15438	0.0498004	0	0.41379	0.237016
849	5	87943483	89584466	1328	170	CD_delange2017	PD_nalls2019	0.0327475	-0.1985	0.26919	0.0010724	0	0.0775	0.777889
849	5	87943483	89584466	1328	170	CD_delange2017	SCZ_pardinas2018	0.0334993	-0.28261	0.33951	0.0011222	0	0.13249	0.825331
849	5	87943483	89584466	1328	170	MS_imsgc2019	PD_nalls2019	0.163014	-0.07653	0.41981	0.0265735	0	0.17624	0.185171
849	5	87943483	89584466	1328	170	MS_imsgc2019	SCZ_pardinas2018	-0.116738	-0.46256	0.19156	0.0136278	0	0.21442	0.465653
849	5	87943483	89584466	1328	170	PD_nalls2019	SCZ_pardinas2018	-0.107484	-0.29359	0.07866	0.0115527	0	0.08639	0.253384
854	5	95117260	96467377	2328	197	CD_delange2017	PD_nalls2019	-0.0428483	-0.2883	0.20632	0.00183598	0	0.08733	0.729078
854	5	95117260	96467377	2328	197	CD_delange2017	UC_delange2017	0.520206	0.23459	0.80356	0.270615	0.05503	0.64571	0.00182037
854	5	95117260	96467377	2328	197	PD_nalls2019	UC_delange2017	-0.173503	-0.49314	0.11817	0.0301031	0	0.24319	0.246233
887	5	130573818	132554690	1953	120	CD_delange2017	MS_imsgc2019	-0.011625	-0.30403	0.26819	0.00013514	0	0.10994	0.933552
887	5	130573818	132554690	1953	120	CD_delange2017	PD_nalls2019	-0.100716	-0.27728	0.06864	0.0101438	0	0.07688	0.252767
887	5	130573818	132554690	1953	120	MS_imsgc2019	PD_nalls2019	-0.180574	-0.45899	0.08343	0.0326069	0	0.21067	0.174391
888	5	132554691	134556570	2791	298	AD_schwartzentruber2021	CD_delange2017	-0.14552	-0.60542	0.26562	0.0211761	0	0.36779	0.478111
888	5	132554691	134556570	2791	298	AD_schwartzentruber2021	LBD_chia2021	0.0665948	-0.32943	0.4602	0.00443486	0	0.22991	0.721179
888	5	132554691	134556570	2791	298	AD_schwartzentruber2021	MS_imsgc2019	0.0287472	-0.35128	0.41015	0.0008264	0	0.19932	0.874261
888	5	132554691	134556570	2791	298	AD_schwartzentruber2021	PD_nalls2019	0.0798977	-0.16968	0.33306	0.00638364	0	0.11416	0.515415
888	5	132554691	134556570	2791	298	AD_schwartzentruber2021	SCZ_pardinas2018	-0.024578	-0.4128	0.34925	0.00060408	0	0.19777	0.891823
888	5	132554691	134556570	2791	298	AD_schwartzentruber2021	UC_delange2017	-0.188576	-0.60036	0.19203	0.035561	0	0.36043	0.314205
888	5	132554691	134556570	2791	298	CD_delange2017	LBD_chia2021	0.227752	-0.14346	0.63652	0.0518712	0	0.40515	0.216648
888	5	132554691	134556570	2791	298	CD_delange2017	MS_imsgc2019	0.22116	-0.15182	0.60412	0.0489118	0	0.36644	0.219488
888	5	132554691	134556570	2791	298	CD_delange2017	PD_nalls2019	-0.209894	-0.47341	0.02983	0.0440556	0	0.22412	0.0846869
888	5	132554691	134556570	2791	298	CD_delange2017	SCZ_pardinas2018	0.110113	-0.26533	0.49237	0.0121248	0	0.24925	0.539788
888	5	132554691	134556570	2791	298	CD_delange2017	UC_delange2017	0.036744	-0.40523	0.3848	0.00135012	0	0.20637	0.846743
888	5	132554691	134556570	2791	298	LBD_chia2021	MS_imsgc2019	0.130612	-0.1929	0.4683	0.0170594	0	0.22035	0.425001
888	5	132554691	134556570	2791	298	LBD_chia2021	PD_nalls2019	-0.140711	-0.3633	0.07493	0.0197997	0	0.13199	0.192425
888	5	132554691	134556570	2791	298	LBD_chia2021	SCZ_pardinas2018	-0.286051	-0.63549	0.02978	0.0818254	0	0.40385	0.0786102
888	5	132554691	134556570	2791	298	LBD_chia2021	UC_delange2017	0.150384	-0.18485	0.51235	0.0226153	0	0.26257	0.37372
888	5	132554691	134556570	2791	298	MS_imsgc2019	PD_nalls2019	0.0898655	-0.12848	0.30521	0.00807581	0	0.0932	0.39785
888	5	132554691	134556570	2791	298	MS_imsgc2019	SCZ_pardinas2018	-0.133776	-0.47484	0.1808	0.0178961	0	0.22571	0.398845
888	5	132554691	134556570	2791	298	MS_imsgc2019	UC_delange2017	-0.176788	-0.54819	0.15049	0.031254	0	0.30051	0.284269
888	5	132554691	134556570	2791	298	PD_nalls2019	SCZ_pardinas2018	-0.141241	-0.36198	0.06485	0.0199491	0	0.13103	0.178725
888	5	132554691	134556570	2791	298	PD_nalls2019	UC_delange2017	-0.128709	-0.35475	0.08867	0.016566	0	0.12585	0.242456
888	5	132554691	134556570	2791	298	SCZ_pardinas2018	UC_delange2017	0.0387634	-0.29818	0.37598	0.0015026	0	0.16012	0.81265
891	5	136949854	139408116	2030	177	AD_schwartzentruber2021	PD_nalls2019	0.11497	-0.16222	0.39246	0.0132182	0	0.15438	0.400825
891	5	136949854	139408116	2030	177	AD_schwartzentruber2021	SCZ_pardinas2018	0.369576	0.06507	0.70439	0.136587	0.00535	0.49617	0.0203237
891	5	136949854	139408116	2030	177	PD_nalls2019	SCZ_pardinas2018	0.105936	-0.13293	0.3409	0.0112225	0	0.11621	0.367194
893	5	141253831	142532956	1985	227	AD_schwartzentruber2021	ALS_vanrheenen2021	-0.0135616	-0.46694	0.43575	0.000183918	0	0.27527	0.948416
893	5	141253831	142532956	1985	227	AD_schwartzentruber2021	CD_delange2017	-0.475052	-0.84761	-0.16545	0.225675	0.02738	0.71844	0.00334955
893	5	141253831	142532956	1985	227	AD_schwartzentruber2021	LBD_chia2021	-0.267935	-0.78502	0.16175	0.0717891	0	0.61625	0.210661
893	5	141253831	142532956	1985	227	AD_schwartzentruber2021	PD_nalls2019	0.240049	0.01778	0.48774	0.0576234	0.00104	0.23789	0.0379733
893	5	141253831	142532956	1985	227	AD_schwartzentruber2021	UC_delange2017	-0.149235	-0.59653	0.25994	0.022271	0	0.35844	0.454101
893	5	141253831	142532956	1985	227	ALS_vanrheenen2021	CD_delange2017	0.105441	-0.23964	0.45297	0.0111178	0	0.21015	0.529066
893	5	141253831	142532956	1985	227	ALS_vanrheenen2021	LBD_chia2021	-0.398222	-0.96083	0.03531	0.15858	0	0.9232	0.0732997
893	5	141253831	142532956	1985	227	ALS_vanrheenen2021	PD_nalls2019	-0.2391	-0.51085	-0.00575	0.0571686	0.00069	0.26097	0.0483216
893	5	141253831	142532956	1985	227	ALS_vanrheenen2021	UC_delange2017	0.0219141	-0.43655	0.47164	0.000480226	0	0.28349	0.915826
893	5	141253831	142532956	1985	227	CD_delange2017	LBD_chia2021	0.0699624	-0.28219	0.43484	0.00489473	0	0.20246	0.68248
893	5	141253831	142532956	1985	227	CD_delange2017	PD_nalls2019	-0.0979121	-0.26776	0.06914	0.00958677	0	0.07169	0.253937
893	5	141253831	142532956	1985	227	CD_delange2017	UC_delange2017	0.534013	0.24795	0.81018	0.28517	0.06148	0.6564	0.00106589
893	5	141253831	142532956	1985	227	LBD_chia2021	PD_nalls2019	-0.134757	-0.40353	0.11167	0.0181595	0	0.16325	0.274085
893	5	141253831	142532956	1985	227	LBD_chia2021	UC_delange2017	-0.277295	-0.79086	0.14974	0.0768926	0	0.62546	0.189857
893	5	141253831	142532956	1985	227	PD_nalls2019	UC_delange2017	-0.0709281	-0.30951	0.15779	0.0050308	0	0.09728	0.531061
898	5	148662215	149850203	1901	250	ALS_vanrheenen2021	CD_delange2017	-0.0890021	-0.46078	0.26577	0.00792138	0	0.21953	0.613111
898	5	148662215	149850203	1901	250	ALS_vanrheenen2021	FTD_ferrari2014	0.0774792	-0.30854	0.46744	0.00600303	0	0.23348	0.674899
898	5	148662215	149850203	1901	250	ALS_vanrheenen2021	PD_nalls2019	0.190216	-0.03896	0.43257	0.0361821	0	0.18712	0.10111
898	5	148662215	149850203	1901	250	ALS_vanrheenen2021	SCZ_pardinas2018	-0.0390617	-0.41473	0.33241	0.00152582	0	0.19908	0.830579
898	5	148662215	149850203	1901	250	ALS_vanrheenen2021	UC_delange2017	-0.0418317	-0.40827	0.3132	0.00174989	0	0.18518	0.806531
898	5	148662215	149850203	1901	250	CD_delange2017	FTD_ferrari2014	-0.028508	-0.3881	0.31614	0.000812704	0	0.16985	0.866699
898	5	148662215	149850203	1901	250	CD_delange2017	PD_nalls2019	0.0512355	-0.15825	0.25763	0.00262508	0	0.06799	0.624689
898	5	148662215	149850203	1901	250	CD_delange2017	SCZ_pardinas2018	-0.481262	-0.8625	-0.15614	0.231614	0.02439	0.74391	0.00448739
898	5	148662215	149850203	1901	250	CD_delange2017	UC_delange2017	0.489726	0.20551	0.75699	0.239832	0.04228	0.57303	0.00229008
898	5	148662215	149850203	1901	250	FTD_ferrari2014	PD_nalls2019	0.0156999	-0.20984	0.24426	0.000246486	0	0.06804	0.887458
898	5	148662215	149850203	1901	250	FTD_ferrari2014	SCZ_pardinas2018	0.282615	-0.07087	0.66832	0.0798712	0	0.44665	0.11143
898	5	148662215	149850203	1901	250	FTD_ferrari2014	UC_delange2017	-0.0734996	-0.42202	0.25595	0.00540219	0	0.18576	0.655657
898	5	148662215	149850203	1901	250	PD_nalls2019	SCZ_pardinas2018	-0.0850811	-0.30998	0.12934	0.00723879	0	0.09664	0.438917
898	5	148662215	149850203	1901	250	PD_nalls2019	UC_delange2017	-0.0574775	-0.25749	0.14196	0.00330367	0	0.0669	0.570687
898	5	148662215	149850203	1901	250	SCZ_pardinas2018	UC_delange2017	-0.269836	-0.63082	0.04646	0.0728117	0	0.39794	0.0999426
899	5	149850204	150981934	2060	192	ALS_vanrheenen2021	CD_delange2017	-0.166078	-0.46463	0.13124	0.0275819	0	0.21588	0.259428
899	5	149850204	150981934	2060	192	ALS_vanrheenen2021	PD_nalls2019	0.168952	-0.06184	0.39978	0.0285447	0	0.15983	0.139715
899	5	149850204	150981934	2060	192	ALS_vanrheenen2021	UC_delange2017	-0.0339294	-0.38408	0.31366	0.0011512	0	0.16327	0.83865
899	5	149850204	150981934	2060	192	CD_delange2017	PD_nalls2019	0.10097	-0.10326	0.30377	0.010195	0	0.09234	0.325114
899	5	149850204	150981934	2060	192	CD_delange2017	UC_delange2017	0.504226	0.23632	0.75822	0.254244	0.05615	0.5749	0.00127909
899	5	149850204	150981934	2060	192	PD_nalls2019	UC_delange2017	-0.163988	-0.41295	0.07169	0.0268921	0	0.17053	0.168703
901	5	151892618	152878627	1496	107	PD_nalls2019	SCZ_pardinas2018	-0.18293	-0.47739	0.11512	0.0334635	0	0.2279	0.212443
908	5	158484776	159663733	1995	195	CD_delange2017	MS_imsgc2019	-0.103593	-0.33077	0.11022	0.0107316	0	0.10943	0.351864
908	5	158484776	159663733	1995	195	CD_delange2017	PD_nalls2019	0.185828	0.0425	0.32978	0.034532	0.00189	0.10875	0.0127354
908	5	158484776	159663733	1995	195	CD_delange2017	SCZ_pardinas2018	0.167132	-0.07024	0.4184	0.0279331	0	0.17506	0.167751
908	5	158484776	159663733	1995	195	CD_delange2017	UC_delange2017	0.840612	0.73011	0.95002	0.706628	0.53306	0.90254	1.24245e-20
908	5	158484776	159663733	1995	195	MS_imsgc2019	PD_nalls2019	0.0258632	-0.19343	0.247	0.000668907	0	0.06709	0.815842
908	5	158484776	159663733	1995	195	MS_imsgc2019	SCZ_pardinas2018	0.242194	-0.08382	0.57541	0.058658	0	0.33109	0.145435
908	5	158484776	159663733	1995	195	MS_imsgc2019	UC_delange2017	-0.108771	-0.36136	0.14193	0.0118312	0	0.13076	0.385107
908	5	158484776	159663733	1995	195	PD_nalls2019	SCZ_pardinas2018	0.157196	-0.08546	0.40766	0.0247106	0	0.16619	0.195327
908	5	158484776	159663733	1995	195	PD_nalls2019	UC_delange2017	0.10334	-0.06752	0.272	0.0106791	0	0.07398	0.230963
908	5	158484776	159663733	1995	195	SCZ_pardinas2018	UC_delange2017	0.0605362	-0.21224	0.34066	0.00366464	0	0.12048	0.655251
919	5	172285683	173606995	2463	261	ALS_vanrheenen2021	CD_delange2017	0.220636	-0.07151	0.51966	0.0486804	0	0.27005	0.141388
919	5	172285683	173606995	2463	261	ALS_vanrheenen2021	PD_nalls2019	-0.221438	-0.427	-0.03211	0.0490347	0.00134	0.18233	0.0238866
919	5	172285683	173606995	2463	261	ALS_vanrheenen2021	SCZ_pardinas2018	0.262979	-0.04128	0.59915	0.0691578	0	0.35898	0.101587
919	5	172285683	173606995	2463	261	CD_delange2017	PD_nalls2019	-0.272701	-0.46238	-0.09217	0.0743658	0.0085	0.2138	0.00315134
919	5	172285683	173606995	2463	261	CD_delange2017	SCZ_pardinas2018	-0.083106	-0.40491	0.22338	0.00690661	0	0.16618	0.588265
919	5	172285683	173606995	2463	261	PD_nalls2019	SCZ_pardinas2018	0.202551	0.00181	0.41105	0.0410271	0.00058	0.16896	0.0440393
922	5	176180302	177659902	831	133	LBD_chia2021	PD_nalls2019	0.235232	-0.02719	0.53107	0.0553341	0	0.28203	0.0803722
944	6	20418021	21295864	1727	166	CD_delange2017	PD_nalls2019	-0.0858687	-0.304	0.1287	0.00737344	0	0.09271	0.422437
945	6	21295865	22199713	1295	184	CD_delange2017	PD_nalls2019	-0.222399	-0.45677	-0.00242	0.0494612	0.00058	0.20864	0.0489581
949	6	24950380	25684629	1707	158	PD_nalls2019	SCZ_pardinas2018	0.210474	-0.08592	0.51673	0.0442993	0	0.26701	0.163012
950	6	25684630	26396200	1346	93	CD_delange2017	MS_imsgc2019	-0.0939924	-0.46133	0.26576	0.00883457	0	0.21717	0.587815
950	6	25684630	26396200	1346	93	CD_delange2017	SCZ_pardinas2018	0.345445	0.05291	0.6631	0.119332	0.00378	0.43971	0.0260421
950	6	25684630	26396200	1346	93	MS_imsgc2019	SCZ_pardinas2018	-0.249566	-0.50045	-0.01079	0.0622831	0.00103	0.25045	0.0446698
951	6	26396201	27261035	880	59	CD_delange2017	SCZ_pardinas2018	0.365644	0.08512	0.65314	0.133695	0.00825	0.4266	0.0141952
952	6	27261036	28666364	1899	76	ALS_vanrheenen2021	CD_delange2017	-0.175314	-0.64977	0.25967	0.0307351	0	0.42412	0.417958
952	6	27261036	28666364	1899	76	ALS_vanrheenen2021	MS_imsgc2019	-0.239418	-0.54545	0.05081	0.0573208	0	0.29818	0.098602
952	6	27261036	28666364	1899	76	ALS_vanrheenen2021	PD_nalls2019	0.490385	0.11084	0.93387	0.240478	0.0134	0.87212	0.0186845
952	6	27261036	28666364	1899	76	ALS_vanrheenen2021	SCZ_pardinas2018	0.0959967	-0.20859	0.39673	0.00921537	0	0.15892	0.514069
952	6	27261036	28666364	1899	76	ALS_vanrheenen2021	UC_delange2017	0.405369	-0.04358	0.93603	0.164324	0	0.87614	0.0788392
952	6	27261036	28666364	1899	76	CD_delange2017	MS_imsgc2019	0.20737	-0.08075	0.51355	0.0430022	0	0.26374	0.16004
952	6	27261036	28666364	1899	76	CD_delange2017	PD_nalls2019	0.13908	-0.28533	0.57761	0.0193431	0	0.33893	0.503382
952	6	27261036	28666364	1899	76	CD_delange2017	SCZ_pardinas2018	0.333859	0.04587	0.65071	0.111462	0.00335	0.42342	0.0245461
952	6	27261036	28666364	1899	76	CD_delange2017	UC_delange2017	0.341771	-0.16985	0.76187	0.116808	0	0.58611	0.147354
952	6	27261036	28666364	1899	76	MS_imsgc2019	PD_nalls2019	0.0585517	-0.22144	0.33958	0.0034283	0	0.12066	0.672917
952	6	27261036	28666364	1899	76	MS_imsgc2019	SCZ_pardinas2018	-0.131488	-0.29464	0.0295	0.017289	0	0.08681	0.111084
952	6	27261036	28666364	1899	76	MS_imsgc2019	UC_delange2017	-0.14921	-0.50558	0.16644	0.0222636	0	0.25707	0.350887
952	6	27261036	28666364	1899	76	PD_nalls2019	SCZ_pardinas2018	-0.151381	-0.42735	0.12745	0.0229163	0	0.18263	0.27341
952	6	27261036	28666364	1899	76	PD_nalls2019	UC_delange2017	0.242326	-0.20799	0.74053	0.0587221	0	0.54839	0.272665
952	6	27261036	28666364	1899	76	SCZ_pardinas2018	UC_delange2017	0.280605	-0.03912	0.62994	0.0787391	0	0.39683	0.0783341
953	6	28666365	29529755	54	16	CD_delange2017	MS_imsgc2019	0.243094	-0.0938	0.58398	0.0590946	0	0.34103	0.170887
953	6	28666365	29529755	54	16	CD_delange2017	SCZ_pardinas2018	0.540605	0.28736	0.78045	0.292254	0.08258	0.60911	0.000178029
953	6	28666365	29529755	54	16	MS_imsgc2019	SCZ_pardinas2018	-0.330541	-0.56063	-0.09434	0.109257	0.00897	0.31431	0.00845481
954	6	29529756	29833843	94	12	CD_delange2017	MS_imsgc2019	0.52644	0.22363	0.81778	0.277139	0.05001	0.66876	0.00198882
954	6	29529756	29833843	94	12	CD_delange2017	SCZ_pardinas2018	0.237403	-0.15732	0.63174	0.0563604	0	0.39909	0.228527
954	6	29529756	29833843	94	12	CD_delange2017	UC_delange2017	0.057932	-0.44121	0.46906	0.00335612	0	0.27705	0.796055
954	6	29529756	29833843	94	12	MS_imsgc2019	SCZ_pardinas2018	-0.0422067	-0.28541	0.20254	0.00178141	0	0.08699	0.731352
954	6	29529756	29833843	94	12	MS_imsgc2019	UC_delange2017	-0.737103	-0.96851	-0.49929	0.543321	0.24929	0.938	5.74157e-06
954	6	29529756	29833843	94	12	SCZ_pardinas2018	UC_delange2017	0.362042	0.00074	0.71783	0.131074	0.00151	0.51528	0.0552558
957	6	30715007	31106493	157	26	CD_delange2017	MS_imsgc2019	-0.0631167	-0.28109	0.15251	0.00398371	0	0.07943	0.562276
957	6	30715007	31106493	157	26	CD_delange2017	SCZ_pardinas2018	0.330884	0.0888	0.57283	0.109484	0.00818	0.32813	0.00998867
957	6	30715007	31106493	157	26	CD_delange2017	UC_delange2017	0.448232	0.22541	0.65003	0.200912	0.05081	0.42254	0.000536826
957	6	30715007	31106493	157	26	MS_imsgc2019	SCZ_pardinas2018	-0.133117	-0.28655	0.02071	0.0177203	0	0.08211	0.0874163
957	6	30715007	31106493	157	26	MS_imsgc2019	UC_delange2017	0.392894	0.24822	0.53069	0.154365	0.06161	0.28164	7.35778e-07
957	6	30715007	31106493	157	26	SCZ_pardinas2018	UC_delange2017	0.130716	-0.06726	0.32587	0.0170868	0	0.10619	0.197365
958	6	31106494	31250556	85	13	CD_delange2017	MS_imsgc2019	-0.279526	-0.57594	0.02337	0.0781346	0	0.33171	0.0672181
958	6	31106494	31250556	85	13	CD_delange2017	SCZ_pardinas2018	-0.301539	-0.64861	0.0588	0.0909257	0	0.4207	0.0961341
958	6	31106494	31250556	85	13	CD_delange2017	UC_delange2017	0.399106	0.06995	0.68067	0.159286	0.00581	0.46331	0.020364
958	6	31106494	31250556	85	13	MS_imsgc2019	SCZ_pardinas2018	-0.104126	-0.3202	0.11232	0.0108423	0	0.10253	0.330731
958	6	31106494	31250556	85	13	MS_imsgc2019	UC_delange2017	0.505118	0.34067	0.66126	0.255144	0.11605	0.43726	1.29065e-07
958	6	31106494	31250556	85	13	SCZ_pardinas2018	UC_delange2017	0.147412	-0.11039	0.40376	0.0217302	0	0.1632	0.261145
960	6	31320269	31427209	44	14	ALS_vanrheenen2021	CD_delange2017	0.261245	-0.1193	0.63169	0.0682488	0	0.39928	0.162074
960	6	31320269	31427209	44	14	ALS_vanrheenen2021	MS_imsgc2019	-0.621821	-0.90933	-0.34784	0.386661	0.121	0.82687	0.000114409
960	6	31320269	31427209	44	14	ALS_vanrheenen2021	SCZ_pardinas2018	0.334419	-0.01991	0.67614	0.111836	0	0.45717	0.062611
960	6	31320269	31427209	44	14	ALS_vanrheenen2021	UC_delange2017	0.32286	-0.06175	0.70681	0.104239	0	0.49958	0.0968256
960	6	31320269	31427209	44	14	CD_delange2017	MS_imsgc2019	-0.395528	-0.56866	-0.22319	0.156443	0.04982	0.32338	3.28871e-05
960	6	31320269	31427209	44	14	CD_delange2017	SCZ_pardinas2018	0.296509	0.07523	0.5173	0.0879176	0.00586	0.2676	0.011703
960	6	31320269	31427209	44	14	CD_delange2017	UC_delange2017	0.130001	-0.15211	0.37577	0.0169004	0	0.14155	0.33356
960	6	31320269	31427209	44	14	MS_imsgc2019	SCZ_pardinas2018	0.0392883	-0.12737	0.20367	0.00154357	0	0.0433	0.640931
960	6	31320269	31427209	44	14	MS_imsgc2019	UC_delange2017	-0.0351956	-0.24335	0.17451	0.00123873	0	0.06305	0.739496
960	6	31320269	31427209	44	14	SCZ_pardinas2018	UC_delange2017	0.324261	0.07909	0.56454	0.105145	0.0063	0.3187	0.0110148
961	6	31427210	32208901	199	46	AD_schwartzentruber2021	ALS_vanrheenen2021	0.319551	-0.12187	0.79888	0.102113	0	0.6382	0.143778
961	6	31427210	32208901	199	46	AD_schwartzentruber2021	CD_delange2017	0.205314	-0.05609	0.47327	0.042154	0	0.22398	0.132941
961	6	31427210	32208901	199	46	AD_schwartzentruber2021	MS_imsgc2019	0.429758	0.21741	0.65089	0.184692	0.04727	0.42366	0.000154206
961	6	31427210	32208901	199	46	AD_schwartzentruber2021	SCZ_pardinas2018	0.418382	0.15433	0.68375	0.175044	0.02382	0.46752	0.00294653
961	6	31427210	32208901	199	46	AD_schwartzentruber2021	UC_delange2017	0.103718	-0.16031	0.36094	0.0107574	0	0.13028	0.422634
961	6	31427210	32208901	199	46	ALS_vanrheenen2021	CD_delange2017	0.00189108	-0.35926	0.37404	3.5762e-06	0	0.18084	0.991326
961	6	31427210	32208901	199	46	ALS_vanrheenen2021	MS_imsgc2019	-0.275592	-0.61583	0.02819	0.075951	0	0.37924	0.0714746
961	6	31427210	32208901	199	46	ALS_vanrheenen2021	SCZ_pardinas2018	0.461017	0.12631	0.84435	0.212536	0.01661	0.71293	0.00958083
961	6	31427210	32208901	199	46	ALS_vanrheenen2021	UC_delange2017	0.296779	-0.03956	0.66592	0.088078	0	0.44344	0.0796258
961	6	31427210	32208901	199	46	CD_delange2017	MS_imsgc2019	-0.175919	-0.30709	-0.04579	0.0309476	0.00211	0.0943	0.00743377
961	6	31427210	32208901	199	46	CD_delange2017	SCZ_pardinas2018	0.198699	0.01368	0.38387	0.0394812	0.00063	0.14736	0.0371418
961	6	31427210	32208901	199	46	CD_delange2017	UC_delange2017	0.139977	-0.03145	0.29627	0.0195936	0	0.08778	0.106545
961	6	31427210	32208901	199	46	MS_imsgc2019	SCZ_pardinas2018	-0.044164	-0.17751	0.08875	0.00195045	0	0.03167	0.516821
961	6	31427210	32208901	199	46	MS_imsgc2019	UC_delange2017	0.281738	0.16973	0.38928	0.0793765	0.02881	0.15154	1.2635e-06
961	6	31427210	32208901	199	46	SCZ_pardinas2018	UC_delange2017	0.127134	-0.04508	0.29964	0.0161631	0	0.08978	0.151891
962	6	32208902	32454577	43	5	AD_schwartzentruber2021	MS_imsgc2019	0.777952	0.54033	0.98626	0.605209	0.29195	0.9727	2.0065e-06
962	6	32208902	32454577	43	5	AD_schwartzentruber2021	SCZ_pardinas2018	0.521557	0.17064	0.84743	0.272022	0.02929	0.71814	0.00917919
962	6	32208902	32454577	43	5	AD_schwartzentruber2021	UC_delange2017	0.628349	0.31035	0.91882	0.394822	0.09632	0.84424	0.00112903
962	6	32208902	32454577	43	5	MS_imsgc2019	SCZ_pardinas2018	0.329352	0.13599	0.5194	0.108473	0.01849	0.26978	0.00149033
962	6	32208902	32454577	43	5	MS_imsgc2019	UC_delange2017	0.759931	0.63922	0.86928	0.577495	0.4086	0.75564	4.05654e-17
962	6	32208902	32454577	43	5	SCZ_pardinas2018	UC_delange2017	0.682787	0.47603	0.86993	0.466198	0.22661	0.75679	1.47213e-06
967	6	32682214	32897998	30	11	CD_delange2017	MS_imsgc2019	-0.248189	-0.46972	-0.01549	0.0615975	0.00111	0.22064	0.033489
967	6	32682214	32897998	30	11	CD_delange2017	SCZ_pardinas2018	0.677399	0.43034	0.90137	0.45887	0.18519	0.81247	2.57626e-05
967	6	32682214	32897998	30	11	CD_delange2017	UC_delange2017	0.471319	0.20751	0.69528	0.222142	0.04306	0.48341	0.00196133
967	6	32682214	32897998	30	11	MS_imsgc2019	SCZ_pardinas2018	0.164924	-0.03658	0.36845	0.0272	0	0.13575	0.116633
967	6	32682214	32897998	30	11	MS_imsgc2019	UC_delange2017	0.132996	-0.04552	0.31256	0.017688	0	0.0977	0.149525
967	6	32682214	32897998	30	11	SCZ_pardinas2018	UC_delange2017	0.625828	0.40131	0.83331	0.39166	0.16105	0.69441	9.99332e-06
968	6	32897999	33194975	62	22	CD_delange2017	MS_imsgc2019	0.192783	-0.04164	0.42184	0.0371651	0	0.17795	0.102852
968	6	32897999	33194975	62	22	CD_delange2017	SCZ_pardinas2018	0.364503	0.06292	0.64571	0.132862	0.00475	0.41695	0.0179987
968	6	32897999	33194975	62	22	CD_delange2017	UC_delange2017	0.391769	0.12567	0.62877	0.153483	0.01579	0.39536	0.00619484
968	6	32897999	33194975	62	22	MS_imsgc2019	SCZ_pardinas2018	-0.128797	-0.31401	0.06055	0.0165886	0	0.09878	0.180181
968	6	32897999	33194975	62	22	MS_imsgc2019	UC_delange2017	0.52199	0.38355	0.65947	0.272474	0.14711	0.4349	1.47184e-10
968	6	32897999	33194975	62	22	SCZ_pardinas2018	UC_delange2017	0.315002	0.07594	0.54226	0.0992261	0.00616	0.29405	0.0104815
969	6	33194976	33864262	1293	139	CD_delange2017	MS_imsgc2019	0.168871	-0.05354	0.38403	0.0285175	0	0.14748	0.129885
969	6	33194976	33864262	1293	139	CD_delange2017	PD_nalls2019	0.144251	-0.1244	0.42347	0.0208083	0	0.17932	0.296
969	6	33194976	33864262	1293	139	CD_delange2017	SCZ_pardinas2018	0.0630897	-0.24742	0.37664	0.00398031	0	0.14714	0.686554
969	6	33194976	33864262	1293	139	CD_delange2017	UC_delange2017	0.328264	0.04383	0.58004	0.107757	0.00332	0.33644	0.0251868
969	6	33194976	33864262	1293	139	MS_imsgc2019	PD_nalls2019	-0.180654	-0.38467	0.02184	0.0326358	0	0.14797	0.0811209
969	6	33194976	33864262	1293	139	MS_imsgc2019	SCZ_pardinas2018	-0.385829	-0.63835	-0.15531	0.148864	0.02412	0.40749	0.00155655
969	6	33194976	33864262	1293	139	MS_imsgc2019	UC_delange2017	0.137045	-0.08217	0.35279	0.0187814	0	0.12446	0.213381
969	6	33194976	33864262	1293	139	PD_nalls2019	SCZ_pardinas2018	-0.124193	-0.43047	0.16572	0.0154238	0	0.18568	0.400318
969	6	33194976	33864262	1293	139	PD_nalls2019	UC_delange2017	0.131891	-0.14761	0.41128	0.0173953	0	0.1694	0.334544
969	6	33194976	33864262	1293	139	SCZ_pardinas2018	UC_delange2017	-0.0807595	-0.3984	0.22382	0.0065221	0	0.16093	0.603734
975	6	39785908	40778401	2132	162	PD_nalls2019	SCZ_pardinas2018	0.174484	-0.09989	0.46755	0.0304448	0	0.2186	0.207241
976	6	40778402	42103738	2368	263	AD_schwartzentruber2021	ALS_vanrheenen2021	0.481466	0.10078	0.97901	0.23181	0.01091	0.95846	0.0163741
976	6	40778402	42103738	2368	263	AD_schwartzentruber2021	LBD_chia2021	0.139315	-0.26926	0.55359	0.0194086	0	0.31248	0.475685
976	6	40778402	42103738	2368	263	AD_schwartzentruber2021	MS_imsgc2019	-0.266098	-0.79598	0.17975	0.0708083	0	0.63471	0.228519
976	6	40778402	42103738	2368	263	AD_schwartzentruber2021	PD_nalls2019	-0.09127	-0.3609	0.16449	0.00833021	0	0.13133	0.463788
976	6	40778402	42103738	2368	263	AD_schwartzentruber2021	SCZ_pardinas2018	-0.224662	-0.66939	0.16157	0.0504729	0	0.44808	0.243344
976	6	40778402	42103738	2368	263	ALS_vanrheenen2021	LBD_chia2021	0.229502	-0.1176	0.60671	0.0526713	0	0.3681	0.178767
976	6	40778402	42103738	2368	263	ALS_vanrheenen2021	MS_imsgc2019	-0.116335	-0.5444	0.28092	0.0135339	0	0.30271	0.548193
976	6	40778402	42103738	2368	263	ALS_vanrheenen2021	PD_nalls2019	-0.0965554	-0.31578	0.12164	0.00932295	0	0.09974	0.361754
976	6	40778402	42103738	2368	263	ALS_vanrheenen2021	SCZ_pardinas2018	0.393366	0.06478	0.77318	0.154737	0.00571	0.59781	0.0197582
976	6	40778402	42103738	2368	263	LBD_chia2021	MS_imsgc2019	0.0191041	-0.38044	0.41512	0.000364968	0	0.2102	0.919731
976	6	40778402	42103738	2368	263	LBD_chia2021	PD_nalls2019	-0.0862653	-0.29958	0.11974	0.00744169	0	0.08996	0.401962
976	6	40778402	42103738	2368	263	LBD_chia2021	SCZ_pardinas2018	-0.559907	-0.93371	-0.24936	0.313496	0.06218	0.87181	0.000743301
976	6	40778402	42103738	2368	263	MS_imsgc2019	PD_nalls2019	0.147487	-0.09204	0.41073	0.0217523	0	0.1687	0.215726
976	6	40778402	42103738	2368	263	MS_imsgc2019	SCZ_pardinas2018	0.191301	-0.19728	0.58765	0.0365962	0	0.3468	0.306471
976	6	40778402	42103738	2368	263	PD_nalls2019	SCZ_pardinas2018	-0.0751862	-0.28029	0.12699	0.00565296	0	0.07885	0.459924
982	6	47313444	48393981	1989	125	AD_schwartzentruber2021	PD_nalls2019	-0.0535352	-0.36835	0.26109	0.00286602	0	0.14531	0.729633
1006	6	73170169	74401506	1834	147	PD_nalls2019	SCZ_pardinas2018	0.180825	-0.02917	0.39679	0.0326978	0	0.15745	0.0896253
1016	6	83571954	85038134	1406	120	PD_nalls2019	SCZ_pardinas2018	0.0199216	-0.25009	0.29811	0.000396868	0	0.10004	0.882539
1022	6	89974268	91097024	1623	202	ALS_vanrheenen2021	CD_delange2017	0.0378634	-0.34017	0.41111	0.00143364	0	0.1943	0.833383
1022	6	89974268	91097024	1623	202	ALS_vanrheenen2021	MS_imsgc2019	-0.00670833	-0.37213	0.36263	4.50017e-05	0	0.18318	0.969463
1022	6	89974268	91097024	1623	202	ALS_vanrheenen2021	PD_nalls2019	0.0596381	-0.2074	0.34291	0.00355671	0	0.12158	0.659027
1022	6	89974268	91097024	1623	202	ALS_vanrheenen2021	SCZ_pardinas2018	0.117024	-0.31639	0.56945	0.0136946	0	0.33337	0.572205
1022	6	89974268	91097024	1623	202	ALS_vanrheenen2021	UC_delange2017	-0.222586	-0.74711	0.21201	0.0495444	0	0.55976	0.31606
1022	6	89974268	91097024	1623	202	CD_delange2017	MS_imsgc2019	-0.224114	-0.52434	0.05852	0.0502273	0	0.27493	0.120919
1022	6	89974268	91097024	1623	202	CD_delange2017	PD_nalls2019	0.300432	0.09492	0.51423	0.0902593	0.00906	0.26443	0.00597207
1022	6	89974268	91097024	1623	202	CD_delange2017	SCZ_pardinas2018	0.320959	-0.01007	0.7009	0.103015	0	0.49126	0.0622145
1022	6	89974268	91097024	1623	202	CD_delange2017	UC_delange2017	0.653589	0.33973	0.98912	0.427178	0.11542	0.97835	0.000594566
1022	6	89974268	91097024	1623	202	MS_imsgc2019	PD_nalls2019	-0.12263	-0.33218	0.08446	0.0150381	0	0.11035	0.247239
1022	6	89974268	91097024	1623	202	MS_imsgc2019	SCZ_pardinas2018	0.0856677	-0.26308	0.42698	0.00733895	0	0.19037	0.611633
1022	6	89974268	91097024	1623	202	MS_imsgc2019	UC_delange2017	-0.110348	-0.51193	0.25203	0.0121767	0	0.26544	0.538568
1022	6	89974268	91097024	1623	202	PD_nalls2019	SCZ_pardinas2018	0.178107	-0.07711	0.45084	0.0317221	0	0.20326	0.167742
1022	6	89974268	91097024	1623	202	PD_nalls2019	UC_delange2017	0.241764	-0.0408	0.54922	0.0584499	0	0.30165	0.0834237
1022	6	89974268	91097024	1623	202	SCZ_pardinas2018	UC_delange2017	0.506859	0.10857	1	0.256906	0.01319	1	0.0178549
1037	6	106053916	107309327	2491	243	ALS_vanrheenen2021	CD_delange2017	0.118612	-0.1931	0.43754	0.0140689	0	0.1918	0.441282
1037	6	106053916	107309327	2491	243	ALS_vanrheenen2021	LBD_chia2021	-0.119693	-0.50559	0.25596	0.0143265	0	0.26115	0.516027
1037	6	106053916	107309327	2491	243	ALS_vanrheenen2021	PD_nalls2019	0.0851161	-0.16616	0.32782	0.00724476	0	0.1084	0.489514
1037	6	106053916	107309327	2491	243	ALS_vanrheenen2021	SCZ_pardinas2018	-0.463775	-0.90023	-0.11338	0.215087	0.01371	0.81041	0.0121078
1037	6	106053916	107309327	2491	243	ALS_vanrheenen2021	UC_delange2017	0.197027	-0.12546	0.54103	0.0388196	0	0.29271	0.213896
1037	6	106053916	107309327	2491	243	CD_delange2017	LBD_chia2021	-0.321931	-0.65791	-0.01824	0.10364	0.00154	0.43284	0.0408151
1037	6	106053916	107309327	2491	243	CD_delange2017	PD_nalls2019	0.228245	0.02731	0.43858	0.052096	0.00148	0.19236	0.0278115
1037	6	106053916	107309327	2491	243	CD_delange2017	SCZ_pardinas2018	0.296078	-0.0079	0.63449	0.0876624	0	0.40257	0.0608065
1037	6	106053916	107309327	2491	243	CD_delange2017	UC_delange2017	0.454936	0.21371	0.68024	0.206967	0.04567	0.46272	0.000971649
1037	6	106053916	107309327	2491	243	LBD_chia2021	PD_nalls2019	0.0573246	-0.20032	0.32179	0.00328611	0	0.10669	0.649549
1037	6	106053916	107309327	2491	243	LBD_chia2021	SCZ_pardinas2018	-0.435106	-0.86716	-0.06824	0.189317	0.00595	0.75197	0.0208931
1037	6	106053916	107309327	2491	243	LBD_chia2021	UC_delange2017	-0.067205	-0.40654	0.25529	0.00451652	0	0.17271	0.679089
1037	6	106053916	107309327	2491	243	PD_nalls2019	SCZ_pardinas2018	0.186135	-0.0656	0.44758	0.0346463	0	0.20033	0.140826
1037	6	106053916	107309327	2491	243	PD_nalls2019	UC_delange2017	0.0640814	-0.15194	0.27891	0.00410643	0	0.07823	0.546885
1037	6	106053916	107309327	2491	243	SCZ_pardinas2018	UC_delange2017	0.34411	0.0252	0.69361	0.118412	0.00242	0.4811	0.0341113
1041	6	111363444	112342873	1380	119	PD_nalls2019	UC_delange2017	-0.0201905	-0.32694	0.27703	0.000407658	0	0.12716	0.891248
1043	6	113705004	115062811	1982	159	ALS_vanrheenen2021	PD_nalls2019	-0.160432	-0.46019	0.11815	0.0257383	0	0.21177	0.24811
1043	6	113705004	115062811	1982	159	ALS_vanrheenen2021	SCZ_pardinas2018	-0.134619	-0.59012	0.29219	0.0181224	0	0.35322	0.519043
1043	6	113705004	115062811	1982	159	PD_nalls2019	SCZ_pardinas2018	-0.109783	-0.38712	0.16493	0.0120523	0	0.15137	0.415306
1054	6	125365055	127545459	1985	157	PD_nalls2019	SCZ_pardinas2018	-0.478057	-0.82341	-0.18046	0.228539	0.03256	0.67801	0.00253879
1061	6	134313644	135544083	1956	217	CD_delange2017	MS_imsgc2019	-0.207209	-0.6107	0.15198	0.0429356	0	0.37334	0.249758
1061	6	134313644	135544083	1956	217	CD_delange2017	PD_nalls2019	0.291263	0.08019	0.53354	0.0848339	0.00664	0.28466	0.0101266
1061	6	134313644	135544083	1956	217	CD_delange2017	UC_delange2017	0.369953	-0.0254	0.69951	0.136865	0	0.48932	0.0559151
1061	6	134313644	135544083	1956	217	MS_imsgc2019	PD_nalls2019	0.045244	-0.16824	0.2566	0.00204702	0	0.06735	0.657618
1061	6	134313644	135544083	1956	217	MS_imsgc2019	UC_delange2017	0.27873	-0.06781	0.64492	0.0776903	0	0.41593	0.112321
1061	6	134313644	135544083	1956	217	PD_nalls2019	UC_delange2017	-0.359116	-0.59291	-0.15429	0.128964	0.02381	0.35155	0.00105418
1062	6	135544084	137553212	1889	158	CD_delange2017	MS_imsgc2019	0.0731923	-0.27419	0.4133	0.00535711	0	0.18026	0.651345
1062	6	135544084	137553212	1889	158	CD_delange2017	PD_nalls2019	-0.175214	-0.47325	0.09667	0.0307	0	0.22397	0.19213
1062	6	135544084	137553212	1889	158	MS_imsgc2019	PD_nalls2019	0.0988582	-0.08113	0.27881	0.00977295	0	0.07785	0.277749
1063	6	137553213	138825721	2485	215	CD_delange2017	MS_imsgc2019	-0.0821202	-0.34492	0.1791	0.00674372	0	0.12049	0.527401
1063	6	137553213	138825721	2485	215	CD_delange2017	PD_nalls2019	0.0187962	-0.21496	0.25251	0.000353295	0	0.07296	0.870629
1063	6	137553213	138825721	2485	215	CD_delange2017	UC_delange2017	0.379672	0.12037	0.60409	0.144151	0.01458	0.36492	0.00578288
1063	6	137553213	138825721	2485	215	MS_imsgc2019	PD_nalls2019	0.182182	-0.01521	0.38089	0.0331902	0	0.14508	0.0746068
1063	6	137553213	138825721	2485	215	MS_imsgc2019	UC_delange2017	-0.262691	-0.51629	-0.02483	0.0690063	0.00141	0.26655	0.0306462
1063	6	137553213	138825721	2485	215	PD_nalls2019	UC_delange2017	-0.0927798	-0.29938	0.11738	0.00860809	0	0.08963	0.386392
1067	6	143083348	144791455	2469	260	AD_schwartzentruber2021	CD_delange2017	0.111072	-0.26734	0.50235	0.012337	0	0.25714	0.54229
1067	6	143083348	144791455	2469	260	AD_schwartzentruber2021	MS_imsgc2019	0.596891	0.17422	1	0.356279	0.03122	1	0.00774505
1067	6	143083348	144791455	2469	260	AD_schwartzentruber2021	PD_nalls2019	0.090225	-0.16539	0.35111	0.00814056	0	0.12413	0.473353
1067	6	143083348	144791455	2469	260	AD_schwartzentruber2021	SCZ_pardinas2018	-0.131129	-0.62509	0.30211	0.0171947	0	0.39779	0.535117
1067	6	143083348	144791455	2469	260	CD_delange2017	MS_imsgc2019	0.439321	0.08809	0.84594	0.193003	0.00948	0.71635	0.0159871
1067	6	143083348	144791455	2469	260	CD_delange2017	PD_nalls2019	0.0426089	-0.15467	0.23905	0.00181552	0	0.05886	0.662396
1067	6	143083348	144791455	2469	260	CD_delange2017	SCZ_pardinas2018	0.269278	-0.08423	0.65302	0.0725107	0	0.42643	0.117652
1067	6	143083348	144791455	2469	260	MS_imsgc2019	PD_nalls2019	0.112503	-0.13396	0.38028	0.0126568	0	0.14591	0.366593
1067	6	143083348	144791455	2469	260	MS_imsgc2019	SCZ_pardinas2018	0.125072	-0.33139	0.57265	0.015643	0	0.34167	0.553736
1067	6	143083348	144791455	2469	260	PD_nalls2019	SCZ_pardinas2018	-0.0869684	-0.33345	0.14769	0.0075635	0	0.11207	0.458632
1082	6	158952061	159604052	1486	126	CD_delange2017	MS_imsgc2019	-0.840372	-1	-0.51404	0.706226	0.26424	1	9.67644e-06
1082	6	158952061	159604052	1486	126	CD_delange2017	PD_nalls2019	-0.0390783	-0.36619	0.28296	0.00152711	0	0.14803	0.801928
1082	6	158952061	159604052	1486	126	MS_imsgc2019	PD_nalls2019	-0.0831406	-0.35685	0.18488	0.00691236	0	0.12857	0.540727
1090	6	166853326	167714865	1791	183	CD_delange2017	PD_nalls2019	-0.223159	-0.36741	-0.08288	0.0497998	0.00687	0.13499	0.00265391
1090	6	166853326	167714865	1791	183	CD_delange2017	SCZ_pardinas2018	-0.0128588	-0.33237	0.29307	0.000165349	0	0.13494	0.931858
1090	6	166853326	167714865	1791	183	CD_delange2017	UC_delange2017	0.547262	0.285	0.82351	0.299496	0.08122	0.67818	0.000409669
1090	6	166853326	167714865	1791	183	PD_nalls2019	SCZ_pardinas2018	-0.113791	-0.36889	0.1249	0.0129485	0	0.13659	0.349366
1090	6	166853326	167714865	1791	183	PD_nalls2019	UC_delange2017	-0.289029	-0.55398	-0.0592	0.0835376	0.00389	0.3069	0.0153801
1090	6	166853326	167714865	1791	183	SCZ_pardinas2018	UC_delange2017	-0.0831822	-0.55997	0.36855	0.00691928	0	0.32931	0.699178
1096	7	1366973	2473749	1680	128	PD_nalls2019	SCZ_pardinas2018	0.352994	0.10904	0.61332	0.124605	0.01215	0.37617	0.00595449
1097	7	2473750	3100211	955	157	PD_nalls2019	UC_delange2017	-0.105486	-0.37209	0.14603	0.0111273	0	0.13865	0.398809
1122	7	23106681	24151099	1785	153	PD_nalls2019	SCZ_pardinas2018	0.136799	-0.11137	0.39416	0.0187139	0	0.15537	0.279292
1123	7	24151100	24894119	1813	159	PD_nalls2019	SCZ_pardinas2018	0.153316	-0.09637	0.41881	0.0235057	0	0.1754	0.228448
1146	7	49632427	50894508	2304	164	AD_schwartzentruber2021	CD_delange2017	0.488782	0.18844	0.81074	0.238908	0.03551	0.6573	0.00220434
1146	7	49632427	50894508	2304	164	AD_schwartzentruber2021	MS_imsgc2019	-0.769988	-1	-0.48031	0.592881	0.2307	1	3.55037e-06
1146	7	49632427	50894508	2304	164	AD_schwartzentruber2021	PD_nalls2019	-0.087074	-0.3656	0.18813	0.00758187	0	0.13544	0.527935
1146	7	49632427	50894508	2304	164	AD_schwartzentruber2021	UC_delange2017	0.341079	-0.03504	0.76891	0.116335	0	0.59123	0.0753101
1146	7	49632427	50894508	2304	164	CD_delange2017	MS_imsgc2019	-0.292958	-0.65195	0.03207	0.0858244	0	0.42504	0.0745642
1146	7	49632427	50894508	2304	164	CD_delange2017	PD_nalls2019	0.0466214	-0.23128	0.32899	0.00217355	0	0.11312	0.735564
1146	7	49632427	50894508	2304	164	CD_delange2017	UC_delange2017	0.646461	0.32708	0.99111	0.417911	0.10698	0.9823	0.00106023
1146	7	49632427	50894508	2304	164	MS_imsgc2019	PD_nalls2019	0.110254	-0.17132	0.4065	0.0121559	0	0.1656	0.439908
1146	7	49632427	50894508	2304	164	MS_imsgc2019	UC_delange2017	-0.443489	-0.93546	-0.06066	0.196682	0.0059	0.87509	0.0246893
1146	7	49632427	50894508	2304	164	PD_nalls2019	UC_delange2017	-0.0188466	-0.38023	0.31947	0.000355196	0	0.17045	0.911016
1186	7	99465541	100849307	1332	142	AD_schwartzentruber2021	CD_delange2017	-0.296649	-0.70064	0.06385	0.0880009	0	0.4909	0.11112
1186	7	99465541	100849307	1332	142	AD_schwartzentruber2021	PD_nalls2019	0.268107	0.00868	0.53582	0.0718815	0.00097	0.2871	0.0448049
1186	7	99465541	100849307	1332	142	AD_schwartzentruber2021	SCZ_pardinas2018	-0.0159618	-0.41956	0.37251	0.00025478	0	0.21111	0.933796
1186	7	99465541	100849307	1332	142	AD_schwartzentruber2021	UC_delange2017	0.0198804	-0.39569	0.43103	0.000395229	0	0.24471	0.919096
1186	7	99465541	100849307	1332	142	CD_delange2017	PD_nalls2019	0.126412	-0.18052	0.45135	0.01598	0	0.2041	0.407794
1186	7	99465541	100849307	1332	142	CD_delange2017	SCZ_pardinas2018	0.539544	0.1288	1	0.291108	0.01743	1	0.0138745
1186	7	99465541	100849307	1332	142	CD_delange2017	UC_delange2017	0.334292	-0.13501	0.74157	0.111751	0	0.54993	0.137005
1186	7	99465541	100849307	1332	142	PD_nalls2019	SCZ_pardinas2018	0.153793	-0.16393	0.49147	0.0236521	0	0.24162	0.330597
1186	7	99465541	100849307	1332	142	PD_nalls2019	UC_delange2017	0.0956573	-0.23949	0.44429	0.00915032	0	0.20027	0.55342
1186	7	99465541	100849307	1332	142	SCZ_pardinas2018	UC_delange2017	0.192518	-0.29804	0.70089	0.0370631	0	0.50257	0.400798
1190	7	104109232	105312563	1536	171	PD_nalls2019	SCZ_pardinas2018	-0.0928631	-0.32594	0.13724	0.00862356	0	0.10655	0.419556
1192	7	106399740	107658603	1630	165	PD_nalls2019	UC_delange2017	-0.091664	-0.27681	0.08873	0.00840228	0	0.07668	0.32253
1194	7	109095559	110479479	1952	174	PD_nalls2019	SCZ_pardinas2018	-0.228064	-0.45393	-0.0182	0.052013	0.001	0.20606	0.0370467
1194	7	109095559	110479479	1952	174	PD_nalls2019	UC_delange2017	-0.411505	-0.74111	-0.14678	0.169336	0.02154	0.54924	0.00333344
1194	7	109095559	110479479	1952	174	SCZ_pardinas2018	UC_delange2017	-0.116578	-0.53375	0.28162	0.0135905	0	0.2914	0.534803
1195	7	110479480	111795299	1359	154	PD_nalls2019	SCZ_pardinas2018	-0.282035	-0.57417	-0.02984	0.0795436	0.002	0.32967	0.0269152
1207	7	127903739	128779173	1407	112	PD_nalls2019	UC_delange2017	-0.272718	-0.62183	0.03673	0.0743751	0	0.38667	0.0867234
1209	7	130418705	131856481	2072	247	ALS_vanrheenen2021	PD_nalls2019	0.0593138	-0.16664	0.2904	0.00351812	0	0.08677	0.593852
1209	7	130418705	131856481	2072	247	ALS_vanrheenen2021	SCZ_pardinas2018	0.0807368	-0.22493	0.40231	0.00651844	0	0.16662	0.603049
1209	7	130418705	131856481	2072	247	ALS_vanrheenen2021	UC_delange2017	0.279324	-0.1056	0.70975	0.0780218	0	0.50439	0.147347
1209	7	130418705	131856481	2072	247	PD_nalls2019	SCZ_pardinas2018	-0.0215974	-0.18839	0.14387	0.000466447	0	0.03853	0.797176
1209	7	130418705	131856481	2072	247	PD_nalls2019	UC_delange2017	-0.050202	-0.27279	0.16883	0.00252024	0	0.07756	0.647604
1209	7	130418705	131856481	2072	247	SCZ_pardinas2018	UC_delange2017	0.0478891	-0.25982	0.35147	0.00229336	0	0.13812	0.755686
1213	7	136113468	137657459	2055	179	PD_nalls2019	SCZ_pardinas2018	0.0412313	-0.25097	0.33056	0.00170002	0	0.11948	0.772504
1217	7	142098980	144324464	1855	128	AD_schwartzentruber2021	PD_nalls2019	0.230901	-0.00651	0.49283	0.0533151	0	0.24288	0.065809
1240	8	3787249	4273083	2087	266	PD_nalls2019	UC_delange2017	-0.183816	-0.44442	0.05629	0.0337882	0	0.19751	0.129554
1249	8	9835864	10478851	1722	225	PD_nalls2019	SCZ_pardinas2018	-0.0697834	-0.38806	0.23329	0.00486972	0	0.15661	0.641895
1271	8	25859278	26679135	2024	200	AD_schwartzentruber2021	PD_nalls2019	0.309371	0.04923	0.59825	0.0957106	0.00321	0.3579	0.0248876
1271	8	25859278	26679135	2024	200	AD_schwartzentruber2021	SCZ_pardinas2018	-0.397511	-0.8058	-0.05188	0.158015	0.00407	0.64932	0.0266628
1271	8	25859278	26679135	2024	200	AD_schwartzentruber2021	UC_delange2017	-0.15236	-0.60508	0.25355	0.0232135	0	0.36846	0.447399
1271	8	25859278	26679135	2024	200	PD_nalls2019	SCZ_pardinas2018	-0.0296096	-0.29266	0.23339	0.000876727	0	0.09607	0.818521
1271	8	25859278	26679135	2024	200	PD_nalls2019	UC_delange2017	0.240048	-0.05053	0.5643	0.057623	0	0.31843	0.10165
1271	8	25859278	26679135	2024	200	SCZ_pardinas2018	UC_delange2017	0.215977	-0.17252	0.63777	0.046646	0	0.40759	0.257531
1272	8	26679136	27406511	1531	151	AD_schwartzentruber2021	PD_nalls2019	0.294625	0.05323	0.53486	0.0868041	0.00336	0.28607	0.0167939
1272	8	26679136	27406511	1531	151	AD_schwartzentruber2021	SCZ_pardinas2018	-0.27326	-0.5739	0.01124	0.0746711	0	0.32936	0.0605587
1272	8	26679136	27406511	1531	151	PD_nalls2019	SCZ_pardinas2018	0.0700204	-0.22784	0.38511	0.00490286	0	0.15348	0.646886
1273	8	27406512	28344176	1574	197	AD_schwartzentruber2021	PD_nalls2019	0.0818491	-0.07846	0.23951	0.00669928	0	0.05737	0.31555
1273	8	27406512	28344176	1574	197	AD_schwartzentruber2021	SCZ_pardinas2018	-0.234458	-0.51994	0.0283	0.0549705	0	0.27034	0.0857695
1273	8	27406512	28344176	1574	197	PD_nalls2019	SCZ_pardinas2018	0.18527	-0.02213	0.40084	0.0343249	0	0.16067	0.0775096
1278	8	33982538	34792220	1032	42	PD_nalls2019	SCZ_pardinas2018	0.0368596	-0.45174	0.53859	0.00135863	0	0.33622	0.875189
1280	8	36641175	38803980	1823	229	CD_delange2017	PD_nalls2019	-0.115149	-0.3259	0.08948	0.0132594	0	0.10631	0.258803
1280	8	36641175	38803980	1823	229	CD_delange2017	SCZ_pardinas2018	0.253251	-0.10275	0.63393	0.0641363	0	0.40187	0.156937
1280	8	36641175	38803980	1823	229	CD_delange2017	UC_delange2017	0.750789	0.43621	1	0.563684	0.19028	1	0.000274163
1280	8	36641175	38803980	1823	229	PD_nalls2019	SCZ_pardinas2018	-0.0714221	-0.28246	0.12924	0.00510112	0	0.08071	0.48076
1280	8	36641175	38803980	1823	229	PD_nalls2019	UC_delange2017	-0.145233	-0.39949	0.08536	0.0210927	0	0.15959	0.21454
1280	8	36641175	38803980	1823	229	SCZ_pardinas2018	UC_delange2017	0.167322	-0.24369	0.59843	0.0279965	0	0.3586	0.398758
1297	8	60476249	61324889	1289	75	PD_nalls2019	SCZ_pardinas2018	-0.0292865	-0.40674	0.34615	0.000857701	0	0.19377	0.87411
1313	8	78633660	79756169	1714	66	MS_imsgc2019	PD_nalls2019	0.074256	-0.37302	0.53793	0.00551395	0	0.30834	0.730521
1321	8	89081178	90364149	2041	93	PD_nalls2019	SCZ_pardinas2018	0.0488031	-0.32467	0.42747	0.00238175	0	0.20169	0.784805
1339	8	111207350	112601513	1597	74	PD_nalls2019	SCZ_pardinas2018	-0.367463	-0.7348	-0.02294	0.135029	0.00285	0.53994	0.0402532
1351	8	125453323	126766827	2320	225	CD_delange2017	LBD_chia2021	-0.246112	-0.60869	0.10067	0.060571	0	0.3705	0.146693
1351	8	125453323	126766827	2320	225	CD_delange2017	PD_nalls2019	0.0623601	-0.13041	0.26041	0.00388879	0	0.06845	0.520586
1351	8	125453323	126766827	2320	225	LBD_chia2021	PD_nalls2019	0.00642336	-0.21959	0.22917	4.12595e-05	0	0.06738	0.953342
1353	8	128073655	129291118	2286	277	ALS_vanrheenen2021	CD_delange2017	0.0702937	-0.25131	0.39419	0.0049412	0	0.16502	0.657204
1353	8	128073655	129291118	2286	277	ALS_vanrheenen2021	MS_imsgc2019	-0.381134	-0.64291	-0.14173	0.145263	0.02017	0.41333	0.00280595
1353	8	128073655	129291118	2286	277	ALS_vanrheenen2021	PD_nalls2019	0.255601	0.06235	0.4651	0.0653321	0.0042	0.21632	0.0123532
1353	8	128073655	129291118	2286	277	ALS_vanrheenen2021	SCZ_pardinas2018	-0.251885	-0.61448	0.07195	0.0634463	0	0.37759	0.131562
1353	8	128073655	129291118	2286	277	CD_delange2017	MS_imsgc2019	-0.316778	-0.59593	-0.06381	0.100349	0.00457	0.35513	0.0159905
1353	8	128073655	129291118	2286	277	CD_delange2017	PD_nalls2019	-0.136857	-0.35355	0.07139	0.0187299	0	0.12502	0.197973
1353	8	128073655	129291118	2286	277	CD_delange2017	SCZ_pardinas2018	-0.0288339	-0.39079	0.32119	0.000831392	0	0.1742	0.866386
1353	8	128073655	129291118	2286	277	MS_imsgc2019	PD_nalls2019	0.0641714	-0.09592	0.22462	0.00411797	0	0.05051	0.430009
1353	8	128073655	129291118	2286	277	MS_imsgc2019	SCZ_pardinas2018	0.115267	-0.15804	0.39585	0.0132864	0	0.15681	0.402492
1353	8	128073655	129291118	2286	277	PD_nalls2019	SCZ_pardinas2018	-0.0890247	-0.31405	0.13286	0.0079254	0	0.09959	0.426098
1354	8	129291119	130383563	1748	123	CD_delange2017	PD_nalls2019	-0.196583	-0.52818	0.106	0.038645	0	0.27897	0.20146
1367	8	142611890	143611461	1556	166	ALS_vanrheenen2021	PD_nalls2019	-0.0358091	-0.26772	0.18996	0.0012823	0	0.07621	0.745084
1367	8	142611890	143611461	1556	166	ALS_vanrheenen2021	SCZ_pardinas2018	0.259307	-0.04734	0.59541	0.0672403	0	0.35451	0.0989135
1367	8	142611890	143611461	1556	166	PD_nalls2019	SCZ_pardinas2018	0.0119558	-0.14272	0.16683	0.000142942	0	0.03205	0.879952
1377	9	4596615	5437591	1496	170	CD_delange2017	PD_nalls2019	0.019275	-0.12696	0.16506	0.000371524	0	0.03018	0.79317
1377	9	4596615	5437591	1496	170	CD_delange2017	UC_delange2017	0.80977	0.67006	0.95085	0.655728	0.44898	0.90411	1.15821e-12
1377	9	4596615	5437591	1496	170	PD_nalls2019	UC_delange2017	-0.00572046	-0.14506	0.13021	3.27236e-05	0	0.02465	0.935874
1378	9	5437592	6859791	2311	209	PD_nalls2019	SCZ_pardinas2018	-0.0779871	-0.35552	0.18167	0.00608199	0	0.1267	0.542714
1403	9	26747215	27366479	1342	157	AD_schwartzentruber2021	PD_nalls2019	-0.173496	-0.51123	0.1405	0.0301008	0	0.26135	0.26562
1404	9	27366480	28067454	1426	169	ALS_vanrheenen2021	PD_nalls2019	0.123505	-0.01189	0.25892	0.0152535	0	0.06704	0.0782925
1405	9	28067455	28766060	1386	167	ALS_vanrheenen2021	PD_nalls2019	0.0626016	-0.15313	0.27799	0.00391896	0	0.07931	0.560082
1429	9	83455503	85135751	2302	204	CD_delange2017	PD_nalls2019	-0.0354609	-0.34885	0.26707	0.00125747	0	0.13207	0.805402
1429	9	83455503	85135751	2302	204	CD_delange2017	SCZ_pardinas2018	-0.0397746	-0.42771	0.34707	0.00158202	0	0.20814	0.827329
1429	9	83455503	85135751	2302	204	CD_delange2017	UC_delange2017	0.388413	-0.01257	0.75717	0.150864	0	0.5733	0.0639559
1429	9	83455503	85135751	2302	204	PD_nalls2019	SCZ_pardinas2018	0.197524	-0.02202	0.42198	0.0390157	0	0.17807	0.0782231
1429	9	83455503	85135751	2302	204	PD_nalls2019	UC_delange2017	-0.0690619	-0.33168	0.18886	0.00476954	0	0.11311	0.593164
1429	9	83455503	85135751	2302	204	SCZ_pardinas2018	UC_delange2017	0.110965	-0.21241	0.44633	0.0123132	0	0.19984	0.499169
1445	9	100310518	101596750	2271	219	AD_schwartzentruber2021	MS_imsgc2019	-0.451562	-0.95709	-0.06061	0.203908	0.00573	0.91602	0.0262056
1445	9	100310518	101596750	2271	219	AD_schwartzentruber2021	PD_nalls2019	-0.378237	-0.66893	-0.11997	0.143063	0.01443	0.44747	0.00489334
1445	9	100310518	101596750	2271	219	AD_schwartzentruber2021	SCZ_pardinas2018	-0.297402	-0.6745	0.03946	0.088448	0	0.45495	0.0837788
1445	9	100310518	101596750	2271	219	AD_schwartzentruber2021	UC_delange2017	0.192558	-0.18456	0.60491	0.0370785	0	0.36591	0.301903
1445	9	100310518	101596750	2271	219	MS_imsgc2019	PD_nalls2019	0.0941339	-0.19587	0.40182	0.0088612	0	0.16363	0.517464
1445	9	100310518	101596750	2271	219	MS_imsgc2019	SCZ_pardinas2018	0.166106	-0.21935	0.565	0.0275911	0	0.32121	0.371215
1445	9	100310518	101596750	2271	219	MS_imsgc2019	UC_delange2017	0.467187	0.0875	0.93352	0.218263	0.00924	0.87145	0.0209052
1445	9	100310518	101596750	2271	219	PD_nalls2019	SCZ_pardinas2018	-0.0118661	-0.25461	0.23169	0.000140805	0	0.08037	0.921718
1445	9	100310518	101596750	2271	219	PD_nalls2019	UC_delange2017	0.0287843	-0.24048	0.3029	0.000828534	0	0.10129	0.828708
1445	9	100310518	101596750	2271	219	SCZ_pardinas2018	UC_delange2017	0.0434453	-0.3035	0.39346	0.00188749	0	0.17416	0.798951
1462	9	117054910	117989017	1724	195	CD_delange2017	PD_nalls2019	0.171738	-0.00776	0.3575	0.0294938	0	0.12781	0.0641166
1462	9	117054910	117989017	1724	195	CD_delange2017	UC_delange2017	0.756448	0.60432	0.90954	0.572214	0.3652	0.82727	3.21968e-11
1462	9	117054910	117989017	1724	195	PD_nalls2019	UC_delange2017	-0.191912	-0.42702	0.04251	0.0368302	0	0.18234	0.0974181
1483	9	138995792	140097759	566	83	CD_delange2017	UC_delange2017	0.848141	0.68026	1	0.719343	0.46276	1	1.58125e-09
1492	10	5396243	6234718	1950	255	CD_delange2017	MS_imsgc2019	0.250744	0.02656	0.47839	0.0628724	0.00147	0.22886	0.0276816
1492	10	5396243	6234718	1950	255	CD_delange2017	PD_nalls2019	-0.0748752	-0.2548	0.10058	0.00560629	0	0.06506	0.407472
1492	10	5396243	6234718	1950	255	MS_imsgc2019	PD_nalls2019	0.0325281	-0.11149	0.17495	0.00105807	0	0.03141	0.655694
1498	10	10969482	11856924	1639	228	AD_schwartzentruber2021	ALS_vanrheenen2021	0.241149	-0.17803	0.70728	0.0581529	0	0.50029	0.235606
1498	10	10969482	11856924	1639	228	AD_schwartzentruber2021	PD_nalls2019	0.329084	0.11376	0.58475	0.108297	0.013	0.34193	0.00366003
1498	10	10969482	11856924	1639	228	AD_schwartzentruber2021	SCZ_pardinas2018	-0.0314953	-0.48849	0.38577	0.000991953	0	0.27554	0.877075
1498	10	10969482	11856924	1639	228	ALS_vanrheenen2021	PD_nalls2019	-0.0522065	-0.28225	0.17566	0.00272552	0	0.08196	0.640075
1498	10	10969482	11856924	1639	228	ALS_vanrheenen2021	SCZ_pardinas2018	0.104798	-0.32014	0.54667	0.0109827	0	0.30458	0.605417
1498	10	10969482	11856924	1639	228	PD_nalls2019	SCZ_pardinas2018	-0.155994	-0.39258	0.06819	0.0243341	0	0.15412	0.166523
1506	10	18529743	19421514	2050	175	PD_nalls2019	SCZ_pardinas2018	-0.0617372	-0.31396	0.18386	0.00381148	0	0.10129	0.609816
1519	10	30000224	30919469	1630	181	CD_delange2017	LBD_chia2021	-0.383488	-0.82616	-0.0029	0.147063	0.00208	0.68254	0.0467631
1519	10	30000224	30919469	1630	181	CD_delange2017	PD_nalls2019	-0.0815628	-0.34106	0.17083	0.00665249	0	0.11786	0.52115
1519	10	30000224	30919469	1630	181	LBD_chia2021	PD_nalls2019	0.0266354	-0.23169	0.28535	0.000709444	0	0.09226	0.834997
1523	10	35178225	36475838	1612	131	CD_delange2017	PD_nalls2019	-0.00118013	NA	NA	1.3927e-06	NA	NA	0.991419
1543	10	61470384	62626465	1733	142	AD_schwartzentruber2021	LBD_chia2021	0.634011	0.26881	1	0.40197	0.07226	1	0.00145266
1543	10	61470384	62626465	1733	142	AD_schwartzentruber2021	PD_nalls2019	0.297656	-0.02792	0.6625	0.0885993	0	0.4389	0.0770589
1543	10	61470384	62626465	1733	142	AD_schwartzentruber2021	SCZ_pardinas2018	-0.354672	-0.87189	0.06567	0.125792	0	0.76019	0.0973311
1543	10	61470384	62626465	1733	142	LBD_chia2021	PD_nalls2019	-0.0858857	-0.43186	0.24384	0.00737635	0	0.19059	0.603894
1543	10	61470384	62626465	1733	142	LBD_chia2021	SCZ_pardinas2018	-0.273808	-0.76592	0.15966	0.0749707	0	0.58872	0.190499
1543	10	61470384	62626465	1733	142	PD_nalls2019	SCZ_pardinas2018	-0.0632966	-0.44448	0.3017	0.00400647	0	0.20636	0.72558
1545	10	64069688	65400431	1944	112	CD_delange2017	MS_imsgc2019	-0.5135	-0.781	-0.26986	0.263683	0.07283	0.60995	9.40927e-05
1545	10	64069688	65400431	1944	112	CD_delange2017	PD_nalls2019	0.245599	-0.04786	0.57017	0.0603188	0	0.3251	0.104465
1545	10	64069688	65400431	1944	112	CD_delange2017	SCZ_pardinas2018	-0.439575	-0.80471	-0.14448	0.193226	0.02098	0.64755	0.00510844
1545	10	64069688	65400431	1944	112	CD_delange2017	UC_delange2017	0.826415	0.68469	0.96397	0.682962	0.4688	0.92924	1.10191e-12
1545	10	64069688	65400431	1944	112	MS_imsgc2019	PD_nalls2019	-0.192298	-0.62625	0.21961	0.0369783	0	0.39299	0.336421
1545	10	64069688	65400431	1944	112	MS_imsgc2019	SCZ_pardinas2018	0.380229	-0.02706	0.84058	0.144574	0	0.70657	0.0656175
1545	10	64069688	65400431	1944	112	MS_imsgc2019	UC_delange2017	-0.47879	-0.80447	-0.1935	0.22924	0.03744	0.64718	0.00174034
1545	10	64069688	65400431	1944	112	PD_nalls2019	SCZ_pardinas2018	-0.434611	-1	0.01543	0.188887	0	1	0.0637009
1545	10	64069688	65400431	1944	112	PD_nalls2019	UC_delange2017	0.0739232	-0.2862	0.44275	0.00546464	0	0.20555	0.670087
1545	10	64069688	65400431	1944	112	SCZ_pardinas2018	UC_delange2017	-0.16074	-0.55394	0.19828	0.0258375	0	0.30765	0.369676
1559	10	79952997	81190573	2241	278	CD_delange2017	LBD_chia2021	-0.181078	-0.46831	0.09601	0.0327893	0	0.21932	0.194936
1559	10	79952997	81190573	2241	278	CD_delange2017	PD_nalls2019	-0.0526844	-0.22534	0.12022	0.00277565	0	0.05132	0.541799
1559	10	79952997	81190573	2241	278	CD_delange2017	SCZ_pardinas2018	0.112287	-0.19243	0.43362	0.0126084	0	0.18889	0.46158
1559	10	79952997	81190573	2241	278	LBD_chia2021	PD_nalls2019	-0.0718884	-0.27762	0.13115	0.00516794	0	0.07752	0.478099
1559	10	79952997	81190573	2241	278	LBD_chia2021	SCZ_pardinas2018	-0.20394	-0.5802	0.14298	0.0415917	0	0.33763	0.239517
1559	10	79952997	81190573	2241	278	PD_nalls2019	SCZ_pardinas2018	0.247978	0.02908	0.48796	0.0614932	0.00135	0.2381	0.0267571
1561	10	81763231	82378048	1385	106	CD_delange2017	PD_nalls2019	-0.10557	-0.41984	0.19431	0.011145	0	0.17883	0.491931
1572	10	92911507	94503299	1950	115	MS_imsgc2019	PD_nalls2019	0.140378	-0.23024	0.53727	0.0197059	0	0.28964	0.455497
1572	10	92911507	94503299	1950	115	MS_imsgc2019	SCZ_pardinas2018	0.147745	-0.24952	0.55201	0.0218285	0	0.3097	0.447997
1572	10	92911507	94503299	1950	115	PD_nalls2019	SCZ_pardinas2018	0.0279182	-0.37573	0.43033	0.000779428	0	0.2204	0.883853
1579	10	101271452	102509298	1707	133	CD_delange2017	PD_nalls2019	0.109752	-0.10853	0.33359	0.0120455	0	0.1113	0.321608
1579	10	101271452	102509298	1707	133	CD_delange2017	UC_delange2017	0.9892	0.83554	1	0.978517	0.69813	1	5.98037e-11
1579	10	101271452	102509298	1707	133	PD_nalls2019	UC_delange2017	0.135481	-0.10467	0.37258	0.0183551	0	0.13882	0.258655
1581	10	104206838	106142283	2812	202	PD_nalls2019	SCZ_pardinas2018	0.0633701	-0.17097	0.31349	0.00401577	0	0.0997	0.606116
1587	10	112164982	113117615	1589	205	CD_delange2017	PD_nalls2019	-0.215499	-0.45161	0.01099	0.0464396	0	0.20395	0.0623899
1587	10	112164982	113117615	1589	205	CD_delange2017	UC_delange2017	0.571361	0.22802	0.91623	0.326453	0.05223	0.83948	0.00404263
1587	10	112164982	113117615	1589	205	PD_nalls2019	UC_delange2017	-0.400496	-0.70869	-0.15399	0.160397	0.02371	0.50225	0.00269222
1626	11	13364728	15126767	2380	175	CD_delange2017	PD_nalls2019	-0.0604025	-0.34067	0.22805	0.00364846	0	0.11936	0.6659
1636	11	24091273	24892439	1951	148	LBD_chia2021	PD_nalls2019	-0.0886962	-0.37527	0.19216	0.00786702	0	0.14186	0.513769
1636	11	24091273	24892439	1951	148	LBD_chia2021	SCZ_pardinas2018	-0.0702522	-0.47634	0.32246	0.00493537	0	0.23833	0.71479
1636	11	24091273	24892439	1951	148	PD_nalls2019	SCZ_pardinas2018	-0.111053	-0.36523	0.13518	0.0123328	0	0.13358	0.376793
1657	11	45019560	46316005	2041	188	CD_delange2017	PD_nalls2019	-0.0120156	-0.36177	0.33544	0.000144375	0	0.16527	0.942759
1657	11	45019560	46316005	2041	188	CD_delange2017	SCZ_pardinas2018	0.064209	-0.32176	0.46153	0.0041228	0	0.22945	0.731542
1657	11	45019560	46316005	2041	188	CD_delange2017	UC_delange2017	0.44043	0.04485	0.79501	0.193978	0.00491	0.63244	0.0321548
1657	11	45019560	46316005	2041	188	PD_nalls2019	SCZ_pardinas2018	0.00442622	-0.291	0.29803	1.95914e-05	0	0.11696	0.975859
1657	11	45019560	46316005	2041	188	PD_nalls2019	UC_delange2017	-0.138049	-0.47597	0.18428	0.0190575	0	0.22811	0.387693
1657	11	45019560	46316005	2041	188	SCZ_pardinas2018	UC_delange2017	-0.276369	-0.67339	0.07238	0.07638	0	0.45395	0.119805
1658	11	46316006	48066366	1312	82	PD_nalls2019	SCZ_pardinas2018	0.261468	-0.17128	0.7216	0.0683657	0	0.52071	0.214379
1671	11	60515106	61717117	1250	184	CD_delange2017	MS_imsgc2019	-0.199432	-0.56273	0.12719	0.0397732	0	0.31666	0.235598
1671	11	60515106	61717117	1250	184	CD_delange2017	PD_nalls2019	0.375943	0.11702	0.65146	0.141333	0.01386	0.4244	0.0059278
1671	11	60515106	61717117	1250	184	CD_delange2017	UC_delange2017	0.514619	0.14233	0.87293	0.264833	0.02179	0.76217	0.0123127
1671	11	60515106	61717117	1250	184	MS_imsgc2019	PD_nalls2019	0.217024	-0.02915	0.4674	0.0470995	0	0.21846	0.0809662
1671	11	60515106	61717117	1250	184	MS_imsgc2019	UC_delange2017	0.0465951	-0.3541	0.42147	0.0021711	0	0.21023	0.800983
1671	11	60515106	61717117	1250	184	PD_nalls2019	UC_delange2017	0.320962	0.02584	0.66494	0.103017	0.00191	0.44214	0.0344971
1674	11	64594823	66782661	2132	187	CD_delange2017	MS_imsgc2019	-0.393971	-0.86146	-0.02102	0.155213	0.0025	0.74211	0.0410366
1674	11	64594823	66782661	2132	187	CD_delange2017	PD_nalls2019	-0.260078	-0.71916	0.14616	0.0676405	0	0.51719	0.201157
1674	11	64594823	66782661	2132	187	CD_delange2017	SCZ_pardinas2018	-0.0189253	-0.34832	0.30938	0.000358168	0	0.1434	0.905101
1674	11	64594823	66782661	2132	187	CD_delange2017	UC_delange2017	0.578585	0.21793	0.95194	0.33476	0.0484	0.90619	0.00575633
1674	11	64594823	66782661	2132	187	MS_imsgc2019	PD_nalls2019	0.09495	-0.31006	0.52331	0.00901551	0	0.28475	0.634577
1674	11	64594823	66782661	2132	187	MS_imsgc2019	SCZ_pardinas2018	-0.133666	-0.4554	0.1693	0.0178665	0	0.20741	0.390889
1674	11	64594823	66782661	2132	187	MS_imsgc2019	UC_delange2017	-0.249398	-0.73062	0.14396	0.0621992	0	0.5338	0.214844
1674	11	64594823	66782661	2132	187	PD_nalls2019	SCZ_pardinas2018	0.219409	-0.1083	0.57286	0.0481404	0	0.32817	0.184998
1674	11	64594823	66782661	2132	187	PD_nalls2019	UC_delange2017	-0.0118032	-0.46012	0.43459	0.000139317	0	0.28366	0.955658
1674	11	64594823	66782661	2132	187	SCZ_pardinas2018	UC_delange2017	0.189396	-0.15004	0.55288	0.0358709	0	0.30602	0.255152
1682	11	75445254	76518906	1519	194	CD_delange2017	PD_nalls2019	-0.0317107	-0.18127	0.11935	0.00100557	0	0.034	0.674328
1682	11	75445254	76518906	1519	194	CD_delange2017	UC_delange2017	0.911326	0.74698	1	0.830514	0.55797	1	1.68529e-10
1682	11	75445254	76518906	1519	194	PD_nalls2019	UC_delange2017	0.0958138	-0.09161	0.28469	0.00918028	0	0.08105	0.31179
1691	11	84613230	85869059	2019	123	AD_schwartzentruber2021	PD_nalls2019	-0.252027	-0.68937	0.13852	0.0635174	0	0.47523	0.2011
1692	11	85869060	86629333	1587	161	AD_schwartzentruber2021	PD_nalls2019	-0.102095	-0.29023	0.0863	0.0104233	0	0.08425	0.285789
1719	11	112755447	113889019	1206	126	LBD_chia2021	PD_nalls2019	0.279529	0.05686	0.51339	0.0781367	0.00369	0.26357	0.0158249
1719	11	112755447	113889019	1206	126	LBD_chia2021	SCZ_pardinas2018	-0.524921	-0.84868	-0.22464	0.275542	0.05046	0.72025	0.00122595
1719	11	112755447	113889019	1206	126	PD_nalls2019	SCZ_pardinas2018	0.0429754	-0.17356	0.26049	0.00184689	0	0.06996	0.690261
1720	11	113889020	114742317	1370	177	CD_delange2017	PD_nalls2019	-0.13341	-0.37755	0.10149	0.0177982	0	0.14257	0.248994
1720	11	113889020	114742317	1370	177	CD_delange2017	UC_delange2017	0.467772	0.13374	0.76655	0.218811	0.01888	0.58761	0.0100181
1720	11	113889020	114742317	1370	177	PD_nalls2019	UC_delange2017	0.280841	0.07646	0.49851	0.0788714	0.00592	0.24851	0.00868269
1723	11	117295642	118901213	2867	274	ALS_vanrheenen2021	CD_delange2017	0.170322	-0.21678	0.59357	0.0290096	0	0.35537	0.373804
1723	11	117295642	118901213	2867	274	ALS_vanrheenen2021	LBD_chia2021	0.352611	-0.08259	0.90539	0.124334	0	0.81972	0.108331
1723	11	117295642	118901213	2867	274	ALS_vanrheenen2021	MS_imsgc2019	0.269028	-0.07203	0.65503	0.0723762	0	0.42907	0.112279
1723	11	117295642	118901213	2867	274	ALS_vanrheenen2021	PD_nalls2019	-0.0555325	-0.34583	0.22611	0.00308386	0	0.12677	0.686096
1723	11	117295642	118901213	2867	274	ALS_vanrheenen2021	SCZ_pardinas2018	0.242551	-0.08668	0.6094	0.058831	0	0.37136	0.145587
1723	11	117295642	118901213	2867	274	ALS_vanrheenen2021	UC_delange2017	-0.0561528	-0.4971	0.3688	0.00315314	0	0.2802	0.783656
1723	11	117295642	118901213	2867	274	CD_delange2017	LBD_chia2021	0.0630297	-0.34435	0.47805	0.00397274	0	0.24801	0.741724
1723	11	117295642	118901213	2867	274	CD_delange2017	MS_imsgc2019	-0.138021	-0.45185	0.15258	0.0190498	0	0.20418	0.346629
1723	11	117295642	118901213	2867	274	CD_delange2017	PD_nalls2019	0.00855028	-0.22872	0.25255	7.31073e-05	0	0.07639	0.942444
1723	11	117295642	118901213	2867	274	CD_delange2017	SCZ_pardinas2018	-0.0491527	-0.34095	0.24213	0.00241599	0	0.12405	0.732974
1723	11	117295642	118901213	2867	274	CD_delange2017	UC_delange2017	0.722019	0.43924	1	0.521312	0.19293	1	9.44473e-05
1723	11	117295642	118901213	2867	274	LBD_chia2021	MS_imsgc2019	0.0568661	-0.29083	0.42093	0.00323375	0	0.18859	0.736656
1723	11	117295642	118901213	2867	274	LBD_chia2021	PD_nalls2019	0.107244	-0.17218	0.40734	0.0115013	0	0.16697	0.438294
1723	11	117295642	118901213	2867	274	LBD_chia2021	SCZ_pardinas2018	0.0805307	-0.26668	0.43711	0.0064852	0	0.19907	0.628526
1723	11	117295642	118901213	2867	274	LBD_chia2021	UC_delange2017	-0.369478	-0.85373	0.0362	0.136514	0	0.72885	0.0722378
1723	11	117295642	118901213	2867	274	MS_imsgc2019	PD_nalls2019	0.0334081	-0.17284	0.24022	0.0011161	0	0.06086	0.745402
1723	11	117295642	118901213	2867	274	MS_imsgc2019	SCZ_pardinas2018	0.287735	0.0452	0.53556	0.0827913	0.00267	0.28683	0.0232272
1723	11	117295642	118901213	2867	274	MS_imsgc2019	UC_delange2017	0.131482	-0.19411	0.45268	0.0172876	0	0.20661	0.403498
1723	11	117295642	118901213	2867	274	PD_nalls2019	SCZ_pardinas2018	0.0502956	-0.1455	0.25302	0.00252965	0	0.06544	0.617497
1723	11	117295642	118901213	2867	274	PD_nalls2019	UC_delange2017	0.101145	-0.15353	0.37081	0.0102303	0	0.13798	0.430975
1723	11	117295642	118901213	2867	274	SCZ_pardinas2018	UC_delange2017	-0.0417646	-0.36954	0.26544	0.00174428	0	0.14629	0.786756
1726	11	121208187	122589224	2052	215	AD_schwartzentruber2021	PD_nalls2019	0.0789599	-0.17193	0.32745	0.00623466	0	0.10865	0.514523
1726	11	121208187	122589224	2052	215	AD_schwartzentruber2021	SCZ_pardinas2018	-0.132625	-0.54509	0.24492	0.0175893	0	0.29868	0.471837
1726	11	121208187	122589224	2052	215	PD_nalls2019	SCZ_pardinas2018	-0.108228	-0.37703	0.14182	0.0117134	0	0.14234	0.389364
1729	11	124403478	125266684	1409	204	ALS_vanrheenen2021	CD_delange2017	-0.125948	-0.51426	0.23503	0.0158629	0	0.26636	0.48415
1729	11	124403478	125266684	1409	204	ALS_vanrheenen2021	PD_nalls2019	-0.0199764	-0.33091	0.27781	0.000399055	0	0.13133	0.892898
1729	11	124403478	125266684	1409	204	ALS_vanrheenen2021	SCZ_pardinas2018	0.122475	-0.23077	0.49344	0.0150001	0	0.24691	0.479998
1729	11	124403478	125266684	1409	204	CD_delange2017	PD_nalls2019	-0.23271	-0.4827	0.00721	0.054154	0	0.233	0.055306
1729	11	124403478	125266684	1409	204	CD_delange2017	SCZ_pardinas2018	0.274385	-0.00883	0.56403	0.0752871	0	0.31813	0.0557507
1729	11	124403478	125266684	1409	204	PD_nalls2019	SCZ_pardinas2018	0.227025	0.0009	0.46364	0.0515405	0.00071	0.21496	0.052101
1735	11	130500784	131424361	1520	216	PD_nalls2019	SCZ_pardinas2018	0.0489427	-0.14751	0.24896	0.00239539	0	0.06356	0.620153
1736	11	131424362	132584401	2072	255	PD_nalls2019	SCZ_pardinas2018	0.113626	-0.05793	0.28841	0.0129108	0	0.08318	0.195831
1738	11	133521643	134351064	1253	212	LBD_chia2021	PD_nalls2019	0.291281	0.07945	0.53916	0.0848449	0.00644	0.29069	0.00975971
1738	11	133521643	134351064	1253	212	LBD_chia2021	SCZ_pardinas2018	-0.269627	-0.60069	0.02973	0.0726985	0	0.36083	0.073416
1738	11	133521643	134351064	1253	212	PD_nalls2019	SCZ_pardinas2018	0.136623	0.00161	0.27096	0.0186658	0.00023	0.07342	0.0477322
1742	12	1942427	3069506	1825	205	PD_nalls2019	SCZ_pardinas2018	-0.0092391	-0.22215	0.20041	8.5361e-05	0	0.05919	0.930638
1746	12	6023701	6948954	1112	162	CD_delange2017	MS_imsgc2019	-0.111858	-0.47141	0.22534	0.0125123	0	0.2237	0.508713
1746	12	6023701	6948954	1112	162	CD_delange2017	PD_nalls2019	-0.0866974	-0.29022	0.11565	0.00751644	0	0.08437	0.403006
1746	12	6023701	6948954	1112	162	MS_imsgc2019	PD_nalls2019	-0.109583	-0.34978	0.13175	0.0120083	0	0.12243	0.358924
1749	12	8760629	10176713	2268	205	CD_delange2017	MS_imsgc2019	-0.294164	-0.65765	0.01405	0.0865322	0	0.4325	0.0650119
1749	12	8760629	10176713	2268	205	CD_delange2017	PD_nalls2019	0.327582	0.07012	0.59857	0.10731	0.0053	0.35828	0.0147514
1749	12	8760629	10176713	2268	205	CD_delange2017	UC_delange2017	0.477982	0.22581	0.7086	0.228466	0.05099	0.50212	0.000918149
1749	12	8760629	10176713	2268	205	MS_imsgc2019	PD_nalls2019	0.00194927	NA	NA	3.79965e-06	NA	NA	0.989422
1749	12	8760629	10176713	2268	205	MS_imsgc2019	UC_delange2017	-0.265131	-0.60549	0.04136	0.0702944	0	0.36662	0.0855746
1749	12	8760629	10176713	2268	205	PD_nalls2019	UC_delange2017	0.100363	-0.15505	0.36086	0.0100727	0	0.13087	0.437311
1763	12	22928056	23923798	1297	200	PD_nalls2019	SCZ_pardinas2018	0.156109	-0.05867	0.3717	0.0243701	0	0.13816	0.146937
1763	12	22928056	23923798	1297	200	PD_nalls2019	UC_delange2017	0.137238	-0.13516	0.43109	0.0188343	0	0.18638	0.317295
1763	12	22928056	23923798	1297	200	SCZ_pardinas2018	UC_delange2017	-0.0306398	-0.40239	0.32513	0.000938798	0	0.18613	0.862398
1779	12	40017397	41198229	2354	142	CD_delange2017	PD_nalls2019	0.344792	0.18586	0.50632	0.118882	0.03454	0.25636	5.55362e-05
1794	12	56987106	58748139	1601	142	ALS_vanrheenen2021	PD_nalls2019	0.0339733	-0.22495	0.29713	0.00115418	0	0.09801	0.794872
1794	12	56987106	58748139	1601	142	ALS_vanrheenen2021	SCZ_pardinas2018	0.409846	0.12413	0.7302	0.167974	0.01542	0.53319	0.00772972
1794	12	56987106	58748139	1601	142	PD_nalls2019	SCZ_pardinas2018	0.149733	-0.05699	0.35941	0.02242	0	0.12918	0.158345
1800	12	64403858	66114643	1691	163	ALS_vanrheenen2021	PD_nalls2019	0.376367	0.06522	0.72357	0.141652	0.00513	0.52356	0.0217599
1803	12	68006683	68839661	1473	185	CD_delange2017	PD_nalls2019	0.279651	0.04568	0.53851	0.0782048	0.00238	0.28999	0.0214197
1803	12	68006683	68839661	1473	185	CD_delange2017	SCZ_pardinas2018	0.469652	0.09108	0.93217	0.220573	0.00897	0.86893	0.0183596
1803	12	68006683	68839661	1473	185	CD_delange2017	UC_delange2017	0.557999	0.3141	0.80511	0.311363	0.09866	0.64821	0.000116729
1803	12	68006683	68839661	1473	185	PD_nalls2019	SCZ_pardinas2018	0.163297	-0.07593	0.41507	0.026666	0	0.17229	0.177018
1803	12	68006683	68839661	1473	185	PD_nalls2019	UC_delange2017	-0.00131344	-0.14805	0.15148	1.72513e-06	0	0.02935	0.986232
1803	12	68006683	68839661	1473	185	SCZ_pardinas2018	UC_delange2017	0.00930312	-0.27937	0.29569	8.6548e-05	0	0.10913	0.946504
1823	12	92061180	93487547	2469	213	AD_schwartzentruber2021	LBD_chia2021	0.358646	0.00164	0.75807	0.128627	0.00174	0.57467	0.0492265
1823	12	92061180	93487547	2469	213	AD_schwartzentruber2021	PD_nalls2019	0.299018	0.03603	0.58476	0.0894121	0.00224	0.34195	0.0249374
1823	12	92061180	93487547	2469	213	AD_schwartzentruber2021	SCZ_pardinas2018	-0.0566898	-0.45582	0.32956	0.00321373	0	0.22362	0.76519
1823	12	92061180	93487547	2469	213	AD_schwartzentruber2021	UC_delange2017	-0.400029	-0.85738	-0.01946	0.160024	0.00316	0.7351	0.0400158
1823	12	92061180	93487547	2469	213	LBD_chia2021	PD_nalls2019	0.193538	-0.04208	0.43241	0.0374568	0	0.18719	0.106095
1823	12	92061180	93487547	2469	213	LBD_chia2021	SCZ_pardinas2018	-0.285799	-0.6565	0.05386	0.0816808	0	0.431	0.0991211
1823	12	92061180	93487547	2469	213	LBD_chia2021	UC_delange2017	0.139265	-0.2185	0.50953	0.0193948	0	0.2615	0.430837
1823	12	92061180	93487547	2469	213	PD_nalls2019	SCZ_pardinas2018	-0.0787414	-0.3361	0.17279	0.0062002	0	0.11433	0.530685
1823	12	92061180	93487547	2469	213	PD_nalls2019	UC_delange2017	0.118729	-0.13841	0.38366	0.0140965	0	0.14748	0.360241
1823	12	92061180	93487547	2469	213	SCZ_pardinas2018	UC_delange2017	0.449504	0.09613	0.86858	0.202054	0.01037	0.75443	0.0157751
1833	12	102966634	104140831	2012	188	PD_nalls2019	SCZ_pardinas2018	-0.0634257	-0.28517	0.15662	0.00402282	0	0.08188	0.565283
1840	12	110111515	111592381	892	115	PD_nalls2019	SCZ_pardinas2018	-0.374336	-0.70853	-0.05296	0.140127	0.0039	0.50202	0.0220261
1841	12	111592382	113947983	2056	165	LBD_chia2021	PD_nalls2019	0.0464537	-0.24928	0.34073	0.00215795	0	0.12716	0.744337
1841	12	111592382	113947983	2056	165	LBD_chia2021	SCZ_pardinas2018	-0.190699	-0.60136	0.19457	0.0363659	0	0.36174	0.322361
1841	12	111592382	113947983	2056	165	PD_nalls2019	SCZ_pardinas2018	-0.0212104	-0.28357	0.24003	0.000449879	0	0.09519	0.868394
1850	12	121817510	123396634	1530	98	PD_nalls2019	SCZ_pardinas2018	0.180357	-0.12573	0.49333	0.0325287	0	0.2434	0.241972
1851	12	123396635	124843768	1920	140	PD_nalls2019	SCZ_pardinas2018	0.00390715	-0.23072	0.22983	1.52658e-05	0	0.06934	0.973345
1872	13	27392006	28587125	2763	245	PD_nalls2019	UC_delange2017	-0.0946086	-0.28526	0.09342	0.00895079	0	0.08156	0.319398
1885	13	42037055	42950157	1529	139	LBD_chia2021	PD_nalls2019	0.288555	-0.03272	0.65194	0.083264	0	0.42502	0.07981
1887	13	43931932	45476446	2348	201	ALS_vanrheenen2021	CD_delange2017	0.142416	-0.20506	0.50747	0.0202823	0	0.2608	0.410978
1887	13	43931932	45476446	2348	201	ALS_vanrheenen2021	FTD_ferrari2014	0.438482	0.04659	0.92211	0.192267	0.00448	0.8503	0.0340342
1887	13	43931932	45476446	2348	201	ALS_vanrheenen2021	PD_nalls2019	-0.168176	-0.44098	0.07884	0.0282831	0	0.19446	0.185106
1887	13	43931932	45476446	2348	201	ALS_vanrheenen2021	SCZ_pardinas2018	0.0577752	-0.27614	0.40257	0.00333798	0	0.1738	0.724438
1887	13	43931932	45476446	2348	201	CD_delange2017	FTD_ferrari2014	-0.474164	-0.9066	-0.12679	0.224831	0.0165	0.82192	0.00892809
1887	13	43931932	45476446	2348	201	CD_delange2017	PD_nalls2019	-0.0004688	NA	NA	2.19773e-07	NA	NA	0.99656
1887	13	43931932	45476446	2348	201	CD_delange2017	SCZ_pardinas2018	0.231628	-0.04542	0.52274	0.0536513	0	0.27326	0.104193
1887	13	43931932	45476446	2348	201	FTD_ferrari2014	PD_nalls2019	-0.161322	-0.45407	0.09996	0.0260248	0	0.2068	0.229998
1887	13	43931932	45476446	2348	201	FTD_ferrari2014	SCZ_pardinas2018	0.0271229	-0.33576	0.38352	0.000735652	0	0.17774	0.875206
1887	13	43931932	45476446	2348	201	PD_nalls2019	SCZ_pardinas2018	-0.152912	-0.35348	0.04614	0.023382	0	0.12495	0.135681
1893	13	50419897	51554236	1756	177	MS_imsgc2019	PD_nalls2019	-0.0294345	-0.30867	0.24756	0.000866391	0	0.11055	0.83125
1893	13	50419897	51554236	1756	177	MS_imsgc2019	SCZ_pardinas2018	-0.348338	-0.82435	0.03874	0.121339	0	0.67954	0.0821003
1893	13	50419897	51554236	1756	177	PD_nalls2019	SCZ_pardinas2018	0.474063	0.19818	0.79508	0.224735	0.03928	0.63216	0.00111614
1919	13	79489046	80778339	1838	148	LBD_chia2021	PD_nalls2019	0.129809	-0.21438	0.4871	0.0168503	0	0.24189	0.436174
1919	13	79489046	80778339	1838	148	LBD_chia2021	SCZ_pardinas2018	-0.0110217	-0.49572	0.46505	0.000121479	0	0.30958	0.960512
1919	13	79489046	80778339	1838	148	PD_nalls2019	SCZ_pardinas2018	0.0529437	-0.27072	0.38658	0.00280303	0	0.15903	0.740309
1963	14	29029225	30831154	2252	213	CD_delange2017	LBD_chia2021	-0.012505	-0.43399	0.41004	0.000156375	0	0.24081	0.949495
1963	14	29029225	30831154	2252	213	CD_delange2017	PD_nalls2019	0.111121	-0.1087	0.33997	0.0123479	0	0.11567	0.316429
1963	14	29029225	30831154	2252	213	CD_delange2017	SCZ_pardinas2018	0.767696	0.51792	1	0.589357	0.26824	1	1.18023e-07
1963	14	29029225	30831154	2252	213	LBD_chia2021	PD_nalls2019	0.00372085	-0.22999	0.23894	1.38447e-05	0	0.0733	0.974415
1963	14	29029225	30831154	2252	213	LBD_chia2021	SCZ_pardinas2018	-0.222788	-0.54431	0.07408	0.0496344	0	0.29628	0.132152
1963	14	29029225	30831154	2252	213	PD_nalls2019	SCZ_pardinas2018	0.260113	0.11423	0.40686	0.0676589	0.01305	0.16553	0.000599903
1964	14	30831155	32382245	2073	128	ALS_vanrheenen2021	PD_nalls2019	-0.0735948	-0.28928	0.13904	0.00541619	0	0.08404	0.498567
1965	14	32382246	33591113	2025	251	ALS_vanrheenen2021	PD_nalls2019	0.179675	-0.02159	0.3906	0.032283	0	0.15257	0.0779065
1965	14	32382246	33591113	2025	251	ALS_vanrheenen2021	SCZ_pardinas2018	-0.443847	-0.9191	-0.06757	0.197	0.0068	0.84474	0.0242367
1965	14	32382246	33591113	2025	251	ALS_vanrheenen2021	UC_delange2017	-0.221946	-0.64412	0.16218	0.04926	0	0.41658	0.245963
1965	14	32382246	33591113	2025	251	PD_nalls2019	SCZ_pardinas2018	-0.0116916	-0.24302	0.21448	0.000136692	0	0.06736	0.917048
1965	14	32382246	33591113	2025	251	PD_nalls2019	UC_delange2017	-0.175632	-0.40939	0.03136	0.0308466	0	0.1676	0.107464
1965	14	32382246	33591113	2025	251	SCZ_pardinas2018	UC_delange2017	0.642332	0.25213	1	0.41259	0.06357	1	0.00194606
1985	14	52760554	54359598	2491	189	AD_schwartzentruber2021	PD_nalls2019	-0.318679	-0.58627	-0.0778	0.101556	0.0064	0.34372	0.0123481
1999	14	68976913	69794542	1554	211	CD_delange2017	MS_imsgc2019	0.309411	-0.03531	0.68552	0.0957352	0	0.46994	0.082948
1999	14	68976913	69794542	1554	211	CD_delange2017	PD_nalls2019	0.00103868	NA	NA	1.07886e-06	NA	NA	0.993342
1999	14	68976913	69794542	1554	211	CD_delange2017	UC_delange2017	0.745781	0.50017	1	0.55619	0.25017	1	9.46991e-06
1999	14	68976913	69794542	1554	211	MS_imsgc2019	PD_nalls2019	0.0136282	-0.28119	0.30375	0.000185729	0	0.11213	0.922161
1999	14	68976913	69794542	1554	211	MS_imsgc2019	UC_delange2017	0.307968	-0.04562	0.69365	0.0948444	0	0.48115	0.0875565
1999	14	68976913	69794542	1554	211	PD_nalls2019	UC_delange2017	-0.0292608	-0.2828	0.22369	0.000856195	0	0.0879	0.815936
2001	14	71140427	72665319	2444	178	PD_nalls2019	SCZ_pardinas2018	-0.219787	-0.55987	0.10436	0.0483061	0	0.31346	0.17715
2005	14	75699502	76694201	1305	186	CD_delange2017	MS_imsgc2019	0.00919063	-0.32175	0.33509	8.44677e-05	0	0.1459	0.954697
2005	14	75699502	76694201	1305	186	CD_delange2017	PD_nalls2019	0.202271	-0.00419	0.41869	0.0409137	0	0.1753	0.0581837
2005	14	75699502	76694201	1305	186	CD_delange2017	UC_delange2017	0.154738	-0.28792	0.49758	0.0239439	0	0.26532	0.428775
2005	14	75699502	76694201	1305	186	MS_imsgc2019	PD_nalls2019	0.0487306	-0.16183	0.26284	0.00237467	0	0.07293	0.645083
2005	14	75699502	76694201	1305	186	MS_imsgc2019	UC_delange2017	0.432178	0.06712	0.8612	0.186778	0.00591	0.74167	0.023606
2005	14	75699502	76694201	1305	186	PD_nalls2019	UC_delange2017	0.106819	-0.15267	0.38538	0.0114103	0	0.14965	0.410482
2016	14	88208596	89482883	2240	136	CD_delange2017	MS_imsgc2019	0.242398	-0.09901	0.58926	0.0587566	0	0.35003	0.152415
2016	14	88208596	89482883	2240	136	CD_delange2017	PD_nalls2019	0.0159438	-0.2167	0.2397	0.000254205	0	0.06979	0.887568
2016	14	88208596	89482883	2240	136	MS_imsgc2019	PD_nalls2019	-0.0814892	-0.37953	0.20707	0.00664048	0	0.14864	0.566475
2019	14	92101229	93386328	2569	243	AD_schwartzentruber2021	LBD_chia2021	0.363344	0.10454	0.63951	0.132019	0.011	0.40898	0.00599306
2019	14	92101229	93386328	2569	243	AD_schwartzentruber2021	MS_imsgc2019	-0.287262	-0.62324	0.00824	0.0825197	0	0.38843	0.0621612
2019	14	92101229	93386328	2569	243	AD_schwartzentruber2021	PD_nalls2019	-0.0314018	-0.19629	0.13187	0.000986076	0	0.03982	0.706695
2019	14	92101229	93386328	2569	243	LBD_chia2021	MS_imsgc2019	-0.542249	-0.99622	-0.2003	0.294034	0.04012	0.99246	0.00282851
2019	14	92101229	93386328	2569	243	LBD_chia2021	PD_nalls2019	0.0490762	-0.15525	0.25554	0.00240847	0	0.06812	0.632859
2019	14	92101229	93386328	2569	243	MS_imsgc2019	PD_nalls2019	0.001819	NA	NA	3.30875e-06	NA	NA	0.988126
2026	14	99474534	100786189	2067	232	CD_delange2017	LBD_chia2021	0.191423	-0.185	0.60997	0.0366427	0	0.37235	0.308045
2026	14	99474534	100786189	2067	232	CD_delange2017	PD_nalls2019	-0.395169	-0.6514	-0.17449	0.156158	0.03045	0.42432	0.000622043
2026	14	99474534	100786189	2067	232	CD_delange2017	SCZ_pardinas2018	-0.0905522	-0.48645	0.27849	0.00819971	0	0.2421	0.618186
2026	14	99474534	100786189	2067	232	LBD_chia2021	PD_nalls2019	0.0865426	-0.12865	0.30987	0.00748962	0	0.09603	0.423382
2026	14	99474534	100786189	2067	232	LBD_chia2021	SCZ_pardinas2018	-0.26523	-0.639	0.07557	0.0703471	0	0.40832	0.124266
2026	14	99474534	100786189	2067	232	PD_nalls2019	SCZ_pardinas2018	-0.127806	-0.34324	0.07853	0.0163344	0	0.11781	0.220312
2028	14	102004378	103617472	2060	171	MS_imsgc2019	PD_nalls2019	-0.117751	-0.39574	0.15586	0.0138653	0	0.15686	0.389324
2049	15	39238841	40604780	2140	195	AD_schwartzentruber2021	ALS_vanrheenen2021	-0.0471592	-0.55723	0.43522	0.00222399	0	0.35565	0.834944
2049	15	39238841	40604780	2140	195	AD_schwartzentruber2021	PD_nalls2019	0.127505	-0.20796	0.47643	0.0162575	0	0.22974	0.434721
2049	15	39238841	40604780	2140	195	AD_schwartzentruber2021	SCZ_pardinas2018	-0.052283	-0.45126	0.32275	0.00273352	0	0.22419	0.776468
2049	15	39238841	40604780	2140	195	ALS_vanrheenen2021	PD_nalls2019	0.359874	0.04952	0.71209	0.129509	0.00351	0.50707	0.0238746
2049	15	39238841	40604780	2140	195	ALS_vanrheenen2021	SCZ_pardinas2018	0.161951	-0.20159	0.55306	0.026228	0	0.30587	0.363599
2049	15	39238841	40604780	2140	195	PD_nalls2019	SCZ_pardinas2018	0.0296135	-0.22741	0.28463	0.00087696	0	0.08931	0.813072
2054	15	46884072	47693316	1331	81	PD_nalls2019	SCZ_pardinas2018	-0.212012	-0.64794	0.19992	0.0449491	0	0.42008	0.292269
2057	15	50195877	51605477	2372	148	PD_nalls2019	SCZ_pardinas2018	0.00398155	-0.26732	0.26431	1.58527e-05	0	0.09805	0.975345
2064	15	58712955	59901116	1749	204	AD_schwartzentruber2021	PD_nalls2019	0.0705377	-0.16891	0.31649	0.00497556	0	0.10132	0.556935
2064	15	58712955	59901116	1749	204	AD_schwartzentruber2021	SCZ_pardinas2018	0.164597	-0.20153	0.55279	0.0270923	0	0.30558	0.364095
2064	15	58712955	59901116	1749	204	PD_nalls2019	SCZ_pardinas2018	0.116244	-0.12435	0.35687	0.0135126	0	0.12737	0.325799
2066	15	61130596	62106138	1892	257	ALS_vanrheenen2021	PD_nalls2019	-0.200588	-0.48056	0.04509	0.0402355	0	0.23093	0.106678
2066	15	61130596	62106138	1892	257	ALS_vanrheenen2021	SCZ_pardinas2018	0.205565	-0.10993	0.55707	0.0422568	0	0.31033	0.191704
2066	15	61130596	62106138	1892	257	PD_nalls2019	SCZ_pardinas2018	-0.0577452	-0.22394	0.10246	0.00333451	0	0.05039	0.482337
2068	15	63218979	64339945	2084	169	CD_delange2017	SCZ_pardinas2018	0.515252	0.18034	0.91291	0.265485	0.03321	0.83341	0.00366354
2071	15	67396521	69089815	2293	187	CD_delange2017	PD_nalls2019	-0.254292	-0.45914	-0.05399	0.0646644	0.00318	0.21081	0.0156233
2071	15	67396521	69089815	2293	187	CD_delange2017	UC_delange2017	0.821424	0.62196	1	0.674737	0.38684	1	5.92083e-08
2071	15	67396521	69089815	2293	187	PD_nalls2019	UC_delange2017	-0.0527222	-0.3185	0.20013	0.00277963	0	0.10462	0.681719
2072	15	69089816	70767983	2227	255	AD_schwartzentruber2021	LBD_chia2021	0.0625711	-0.40374	0.52781	0.00391514	0	0.31069	0.770162
2072	15	69089816	70767983	2227	255	AD_schwartzentruber2021	PD_nalls2019	0.131884	-0.09694	0.37996	0.0173934	0	0.14437	0.249384
2072	15	69089816	70767983	2227	255	AD_schwartzentruber2021	SCZ_pardinas2018	0.0681837	-0.30926	0.42939	0.00464902	0	0.19871	0.698269
2072	15	69089816	70767983	2227	255	LBD_chia2021	PD_nalls2019	-0.0889265	-0.32832	0.14487	0.00790791	0	0.10873	0.4307
2072	15	69089816	70767983	2227	255	LBD_chia2021	SCZ_pardinas2018	-0.362245	-0.74699	-0.034	0.131222	0.00241	0.558	0.0361857
2072	15	69089816	70767983	2227	255	PD_nalls2019	SCZ_pardinas2018	0.268588	0.10014	0.44433	0.0721396	0.01003	0.19743	0.00223799
2083	15	82191078	84209760	2074	203	ALS_vanrheenen2021	PD_nalls2019	0.356252	0.14735	0.57495	0.126915	0.02171	0.33057	0.00106416
2083	15	82191078	84209760	2074	203	ALS_vanrheenen2021	SCZ_pardinas2018	-0.182147	-0.58	0.17558	0.0331775	0	0.33692	0.320247
2083	15	82191078	84209760	2074	203	PD_nalls2019	SCZ_pardinas2018	0.0359344	-0.20499	0.2846	0.00129128	0	0.08646	0.761881
2090	15	90632719	91593623	1695	140	MS_imsgc2019	PD_nalls2019	-0.022442	-0.32068	0.27916	0.000503645	0	0.11968	0.875783
2090	15	90632719	91593623	1695	140	MS_imsgc2019	SCZ_pardinas2018	-0.0524144	-0.49482	0.35424	0.00274727	0	0.25946	0.793845
2090	15	90632719	91593623	1695	140	PD_nalls2019	SCZ_pardinas2018	0.133971	-0.11892	0.3856	0.0179481	0	0.14889	0.28286
2110	16	7704355	8341012	1786	175	PD_nalls2019	SCZ_pardinas2018	-0.132346	-0.40332	0.12497	0.0175155	0	0.16315	0.306515
2115	16	11022543	11916631	2017	201	CD_delange2017	MS_imsgc2019	0.202884	-0.02793	0.42914	0.0411618	0	0.18416	0.0816998
2115	16	11022543	11916631	2017	201	CD_delange2017	PD_nalls2019	0.291657	0.12058	0.46767	0.0850637	0.01454	0.21871	0.00146822
2115	16	11022543	11916631	2017	201	CD_delange2017	UC_delange2017	0.644877	0.3729	0.9195	0.415866	0.13905	0.84548	0.000138454
2115	16	11022543	11916631	2017	201	MS_imsgc2019	PD_nalls2019	0.0747592	-0.06372	0.21034	0.00558894	0	0.04424	0.288202
2115	16	11022543	11916631	2017	201	MS_imsgc2019	UC_delange2017	0.164944	-0.11464	0.45818	0.0272064	0	0.20993	0.234122
2115	16	11022543	11916631	2017	201	PD_nalls2019	UC_delange2017	0.387149	0.17927	0.62756	0.149885	0.03214	0.39383	0.000288424
2117	16	12793150	13893407	2384	205	PD_nalls2019	SCZ_pardinas2018	-0.232206	-0.43392	-0.03636	0.0539196	0.00181	0.18828	0.0230973
2123	16	22667049	24014705	1732	175	ALS_vanrheenen2021	PD_nalls2019	0.207635	-0.01869	0.45299	0.0431124	0	0.2052	0.0733425
2123	16	22667049	24014705	1732	175	ALS_vanrheenen2021	UC_delange2017	-0.717597	-1	-0.34816	0.514946	0.12122	1	0.000405353
2123	16	22667049	24014705	1732	175	PD_nalls2019	UC_delange2017	-0.179711	-0.41474	0.04131	0.0322962	0	0.17201	0.104829
2124	16	24014706	25235251	1682	225	CD_delange2017	PD_nalls2019	0.107981	-0.09421	0.31354	0.01166	0	0.09841	0.28881
2124	16	24014706	25235251	1682	225	CD_delange2017	SCZ_pardinas2018	0.141404	-0.17965	0.47138	0.019995	0	0.22362	0.377973
2124	16	24014706	25235251	1682	225	PD_nalls2019	SCZ_pardinas2018	0.0813391	-0.11295	0.27859	0.00661605	0	0.07772	0.410036
2127	16	27443062	29043177	1133	156	CD_delange2017	PD_nalls2019	-0.266023	-0.486	-0.06046	0.0707684	0.00375	0.2362	0.0142045
2127	16	27443062	29043177	1133	156	CD_delange2017	UC_delange2017	0.929299	0.65846	1	0.863598	0.43357	1	7.47888e-06
2127	16	27443062	29043177	1133	156	PD_nalls2019	UC_delange2017	-0.125999	-0.42408	0.14839	0.0158758	0	0.18095	0.360265
2128	16	29043178	31384210	845	95	MS_imsgc2019	PD_nalls2019	0.183504	-0.02502	0.39869	0.0336736	0	0.15896	0.0821707
2128	16	29043178	31384210	845	95	MS_imsgc2019	SCZ_pardinas2018	-0.0487655	-0.43985	0.30564	0.00237807	0	0.2014	0.78586
2128	16	29043178	31384210	845	95	PD_nalls2019	SCZ_pardinas2018	-0.0216596	-0.29806	0.24642	0.000469138	0	0.10117	0.870364
2132	16	49010762	50467033	2137	233	AD_schwartzentruber2021	CD_delange2017	0.117185	-0.12524	0.3762	0.0137323	0	0.14167	0.329719
2132	16	49010762	50467033	2137	233	AD_schwartzentruber2021	PD_nalls2019	0.052626	-0.20399	0.31653	0.0027695	0	0.10573	0.679046
2132	16	49010762	50467033	2137	233	AD_schwartzentruber2021	SCZ_pardinas2018	0.00074015	NA	NA	5.47822e-07	NA	NA	0.996667
2132	16	49010762	50467033	2137	233	AD_schwartzentruber2021	UC_delange2017	-0.24507	-0.6897	0.14623	0.0600592	0	0.47569	0.216379
2132	16	49010762	50467033	2137	233	CD_delange2017	PD_nalls2019	-0.149459	-0.26073	-0.03995	0.0223381	0.00161	0.06798	0.00969472
2132	16	49010762	50467033	2137	233	CD_delange2017	SCZ_pardinas2018	-0.17384	-0.36398	0.0135	0.0302204	0	0.13248	0.066277
2132	16	49010762	50467033	2137	233	CD_delange2017	UC_delange2017	0.000921169	-0.23825	0.21236	8.48552e-07	0	0.06791	0.993275
2132	16	49010762	50467033	2137	233	PD_nalls2019	SCZ_pardinas2018	0.0999176	-0.09842	0.30017	0.00998353	0	0.0901	0.319055
2132	16	49010762	50467033	2137	233	PD_nalls2019	UC_delange2017	-0.298394	-0.54552	-0.07837	0.0890389	0.00617	0.29759	0.00992518
2132	16	49010762	50467033	2137	233	SCZ_pardinas2018	UC_delange2017	-0.00229383	-0.3352	0.31964	5.26164e-06	0	0.14267	0.988666
2133	16	50467034	52041336	1888	220	CD_delange2017	LBD_chia2021	-0.161829	-0.40114	0.05482	0.0261885	0	0.16091	0.145877
2133	16	50467034	52041336	1888	220	CD_delange2017	PD_nalls2019	0.074891	-0.01101	0.1598	0.00560866	0	0.02554	0.0865939
2133	16	50467034	52041336	1888	220	CD_delange2017	UC_delange2017	-0.00117464	-0.17494	0.15833	1.37979e-06	0	0.03606	0.98882
2133	16	50467034	52041336	1888	220	LBD_chia2021	PD_nalls2019	0.0220837	-0.23564	0.2776	0.000487689	0	0.08928	0.859642
2133	16	50467034	52041336	1888	220	LBD_chia2021	UC_delange2017	0.0948022	-0.26465	0.4647	0.00898746	0	0.21934	0.585889
2133	16	50467034	52041336	1888	220	PD_nalls2019	UC_delange2017	0.196022	0.01148	0.38139	0.0384246	0.00057	0.14546	0.0368335
2139	16	58508979	59885499	2032	152	PD_nalls2019	SCZ_pardinas2018	-0.0939707	-0.32432	0.13534	0.00883048	0	0.10552	0.409429
2142	16	62607091	64207176	2099	160	PD_nalls2019	SCZ_pardinas2018	-0.18239	-0.49882	0.10855	0.033266	0	0.24896	0.21558
2147	16	68435729	69549149	1455	114	PD_nalls2019	UC_delange2017	0.164336	-0.2033	0.55196	0.0270063	0	0.30599	0.362771
2149	16	71062713	72089511	1258	110	PD_nalls2019	SCZ_pardinas2018	0.107609	-0.24536	0.48499	0.0115798	0	0.23766	0.540471
2159	16	78973581	79662634	1711	275	ALS_vanrheenen2021	LBD_chia2021	-0.573022	-0.98146	-0.2583	0.328354	0.06672	0.96327	0.000807843
2159	16	78973581	79662634	1711	275	ALS_vanrheenen2021	MS_imsgc2019	-0.254539	-0.55112	0.02526	0.0647899	0	0.30374	0.0745482
2159	16	78973581	79662634	1711	275	ALS_vanrheenen2021	PD_nalls2019	-0.0166576	-0.19364	0.15103	0.000277476	0	0.04134	0.852163
2159	16	78973581	79662634	1711	275	ALS_vanrheenen2021	SCZ_pardinas2018	-0.25271	-0.52911	0.01569	0.0638625	0	0.27996	0.0641188
2159	16	78973581	79662634	1711	275	LBD_chia2021	MS_imsgc2019	0.254938	-0.09795	0.64878	0.0649934	0	0.42091	0.148525
2159	16	78973581	79662634	1711	275	LBD_chia2021	PD_nalls2019	-0.0997525	-0.34081	0.12856	0.00995057	0	0.11618	0.38425
2159	16	78973581	79662634	1711	275	LBD_chia2021	SCZ_pardinas2018	-0.142545	-0.50565	0.20219	0.0203192	0	0.25592	0.398312
2159	16	78973581	79662634	1711	275	MS_imsgc2019	PD_nalls2019	0.190943	0.00774	0.37634	0.0364592	0.00051	0.14163	0.0416463
2159	16	78973581	79662634	1711	275	MS_imsgc2019	SCZ_pardinas2018	0.244421	-0.03496	0.52472	0.0597418	0	0.27533	0.0851245
2159	16	78973581	79662634	1711	275	PD_nalls2019	SCZ_pardinas2018	0.191398	0.01717	0.36866	0.0366333	0.00081	0.13591	0.0314417
2175	17	1480057	2699135	1448	204	PD_nalls2019	SCZ_pardinas2018	0.0412771	-0.14242	0.22578	0.0017038	0	0.05212	0.650584
2178	17	4463972	5573784	2308	182	FTD_ferrari2014	PD_nalls2019	0.406976	0.09876	0.79017	0.165629	0.01014	0.62437	0.0108948
2189	17	15308723	16405207	903	89	CD_delange2017	PD_nalls2019	-0.393483	-0.70673	-0.12767	0.154829	0.01652	0.49947	0.00455035
2192	17	18900979	20402494	826	47	PD_nalls2019	SCZ_pardinas2018	0.099163	-0.23029	0.43197	0.0098333	0	0.18975	0.532679
2194	17	21432874	25872110	358	41	CD_delange2017	PD_nalls2019	-0.0764737	-0.64835	0.46988	0.00584823	0	0.45898	0.763694
2199	17	32356062	33614189	2225	236	CD_delange2017	PD_nalls2019	-0.200081	-0.3955	-0.00662	0.0400324	0.00059	0.15642	0.0421428
2203	17	37361179	38880481	1210	113	CD_delange2017	PD_nalls2019	0.012986	-0.1841	0.20729	0.000168635	0	0.0509	0.897273
2203	17	37361179	38880481	1210	113	CD_delange2017	UC_delange2017	0.825393	0.67883	0.97089	0.681274	0.46081	0.94262	4.45106e-11
2203	17	37361179	38880481	1210	113	PD_nalls2019	UC_delange2017	-0.0727042	-0.28151	0.13456	0.00528591	0	0.07934	0.479222
2205	17	40233546	42348003	1868	153	CD_delange2017	MS_imsgc2019	-0.709086	-1	-0.38741	0.502803	0.15008	1	0.000108253
2205	17	40233546	42348003	1868	153	CD_delange2017	PD_nalls2019	0.134678	-0.11013	0.37852	0.0181382	0	0.14328	0.2695
2205	17	40233546	42348003	1868	153	CD_delange2017	UC_delange2017	0.658445	0.41196	0.89148	0.43355	0.16971	0.79473	2.95053e-05
2205	17	40233546	42348003	1868	153	MS_imsgc2019	PD_nalls2019	-0.319971	-0.68687	0.00243	0.102381	0	0.47179	0.049981
2205	17	40233546	42348003	1868	153	MS_imsgc2019	UC_delange2017	-0.808342	-1	-0.45167	0.653417	0.20401	1	5.54389e-05
2205	17	40233546	42348003	1868	153	PD_nalls2019	UC_delange2017	-0.0844887	-0.36269	0.186	0.00713835	0	0.13319	0.535576
2206	17	42348004	43460500	1362	146	PD_nalls2019	SCZ_pardinas2018	0.0866834	-0.19294	0.38135	0.00751401	0	0.14563	0.536344
2208	17	44865833	45883901	1251	90	MS_imsgc2019	PD_nalls2019	0.00167359	-0.26566	0.27293	2.8009e-06	0	0.09768	0.989929
2217	17	56245228	58652809	1546	129	MS_imsgc2019	PD_nalls2019	0.00868809	-0.40588	0.41977	7.54829e-05	0	0.23063	0.964101
2217	17	56245228	58652809	1546	129	MS_imsgc2019	SCZ_pardinas2018	0.314763	-0.04509	0.69399	0.0990759	0	0.48163	0.0834878
2217	17	56245228	58652809	1546	129	PD_nalls2019	SCZ_pardinas2018	-0.281115	-0.78253	0.167	0.0790258	0	0.61324	0.20234
2219	17	60453121	62112373	1417	105	AD_schwartzentruber2021	PD_nalls2019	-0.156645	-0.44609	0.11984	0.0245376	0	0.199	0.264457
2227	17	70495120	71466953	1139	216	PD_nalls2019	UC_delange2017	0.0349985	-0.18982	0.27087	0.00122489	0	0.07941	0.751978
2251	18	12735559	13641479	1462	197	AD_schwartzentruber2021	CD_delange2017	0.0163025	-0.3132	0.32564	0.00026577	0	0.13551	0.916319
2251	18	12735559	13641479	1462	197	AD_schwartzentruber2021	PD_nalls2019	-0.163881	-0.44821	0.09299	0.0268569	0	0.20094	0.196864
2251	18	12735559	13641479	1462	197	AD_schwartzentruber2021	UC_delange2017	0.178265	-0.20333	0.60589	0.0317786	0	0.3671	0.349135
2251	18	12735559	13641479	1462	197	CD_delange2017	PD_nalls2019	0.0757711	-0.07466	0.22679	0.00574126	0	0.05151	0.327389
2251	18	12735559	13641479	1462	197	CD_delange2017	UC_delange2017	0.798487	0.6115	1	0.637582	0.37393	1	6.31892e-09
2251	18	12735559	13641479	1462	197	PD_nalls2019	UC_delange2017	-0.127413	-0.3411	0.08128	0.016234	0	0.11635	0.216506
2281	18	52512524	53762996	1755	171	PD_nalls2019	SCZ_pardinas2018	0.084963	-0.16063	0.32293	0.00721871	0	0.10503	0.488105
2282	18	53762997	54957867	1457	145	PD_nalls2019	SCZ_pardinas2018	0.136157	-0.11175	0.39264	0.0185386	0	0.15452	0.278368
2284	18	55809316	56832312	2000	234	CD_delange2017	MS_imsgc2019	0.471964	0.15167	0.83218	0.22275	0.02307	0.69253	0.00595719
2284	18	55809316	56832312	2000	234	CD_delange2017	PD_nalls2019	0.013767	-0.24341	0.27002	0.000189529	0	0.08956	0.913953
2284	18	55809316	56832312	2000	234	MS_imsgc2019	PD_nalls2019	0.0737329	-0.17485	0.33378	0.00543654	0	0.11272	0.555711
2305	18	77148138	78017072	1041	120	PD_nalls2019	SCZ_pardinas2018	0.100593	-0.14744	0.35855	0.010119	0	0.12879	0.419251
2314	19	6455429	7249359	1378	192	LBD_chia2021	MS_imsgc2019	0.101138	-0.22871	0.43102	0.0102288	0	0.19176	0.52938
2314	19	6455429	7249359	1378	192	LBD_chia2021	PD_nalls2019	-0.0665092	-0.32563	0.18208	0.00442347	0	0.10956	0.587557
2314	19	6455429	7249359	1378	192	MS_imsgc2019	PD_nalls2019	-0.0378103	-0.18537	0.10957	0.00142962	0	0.03513	0.620539
2318	19	10028841	11681978	2405	238	AD_schwartzentruber2021	ALS_vanrheenen2021	0.151807	-0.28074	0.60914	0.0230454	0	0.37476	0.457259
2318	19	10028841	11681978	2405	238	AD_schwartzentruber2021	CD_delange2017	-0.121067	-0.43739	0.17364	0.0146573	0	0.19131	0.420526
2318	19	10028841	11681978	2405	238	AD_schwartzentruber2021	MS_imsgc2019	0.459248	0.15682	0.81526	0.210909	0.02469	0.66465	0.0048073
2318	19	10028841	11681978	2405	238	AD_schwartzentruber2021	PD_nalls2019	-0.0787966	-0.37298	0.20959	0.0062089	0	0.14341	0.579233
2318	19	10028841	11681978	2405	238	AD_schwartzentruber2021	SCZ_pardinas2018	-0.298712	-0.80935	0.12619	0.0892287	0	0.65538	0.15853
2318	19	10028841	11681978	2405	238	AD_schwartzentruber2021	UC_delange2017	0.137291	-0.26871	0.58219	0.0188489	0	0.34152	0.488037
2318	19	10028841	11681978	2405	238	ALS_vanrheenen2021	CD_delange2017	-0.130518	-0.47796	0.19631	0.0170351	0	0.23134	0.415018
2318	19	10028841	11681978	2405	238	ALS_vanrheenen2021	MS_imsgc2019	0.430022	0.10221	0.84004	0.184918	0.01075	0.70566	0.0124097
2318	19	10028841	11681978	2405	238	ALS_vanrheenen2021	PD_nalls2019	-0.246131	-0.59316	0.05242	0.0605804	0	0.35184	0.105566
2318	19	10028841	11681978	2405	238	ALS_vanrheenen2021	SCZ_pardinas2018	-0.184791	-0.7074	0.26767	0.0341479	0	0.50581	0.4081
2318	19	10028841	11681978	2405	238	ALS_vanrheenen2021	UC_delange2017	0.101982	-0.35224	0.57296	0.0104003	0	0.34058	0.627533
2318	19	10028841	11681978	2405	238	CD_delange2017	MS_imsgc2019	0.429716	0.19747	0.67595	0.184656	0.039	0.45691	0.000610678
2318	19	10028841	11681978	2405	238	CD_delange2017	PD_nalls2019	-0.167513	-0.38218	0.04533	0.0280607	0	0.14606	0.122408
2318	19	10028841	11681978	2405	238	CD_delange2017	SCZ_pardinas2018	0.217644	-0.1138	0.58035	0.0473687	0	0.33681	0.188805
2318	19	10028841	11681978	2405	238	CD_delange2017	UC_delange2017	0.442033	0.15191	0.71801	0.195394	0.0232	0.51554	0.00500702
2318	19	10028841	11681978	2405	238	MS_imsgc2019	PD_nalls2019	-0.434364	-0.665	-0.21109	0.188672	0.04456	0.44223	0.000210941
2318	19	10028841	11681978	2405	238	MS_imsgc2019	SCZ_pardinas2018	-0.474257	-0.91832	-0.13666	0.22492	0.01869	0.84331	0.00758694
2318	19	10028841	11681978	2405	238	MS_imsgc2019	UC_delange2017	0.4056	0.09126	0.76223	0.164512	0.00936	0.58099	0.0147294
2318	19	10028841	11681978	2405	238	PD_nalls2019	SCZ_pardinas2018	0.0778204	-0.24252	0.41969	0.00605602	0	0.18125	0.619664
2318	19	10028841	11681978	2405	238	PD_nalls2019	UC_delange2017	0.0273343	-0.27707	0.33045	0.000747166	0	0.12767	0.85136
2318	19	10028841	11681978	2405	238	SCZ_pardinas2018	UC_delange2017	0.0199796	-0.45048	0.4903	0.000399185	0	0.31006	0.926173
2319	19	11681979	13213186	1256	97	PD_nalls2019	SCZ_pardinas2018	-0.41101	-0.8233	-0.05427	0.168929	0.00455	0.67783	0.0291195
2325	19	17045964	17750518	984	123	ALS_vanrheenen2021	PD_nalls2019	-0.00489263	-0.26188	0.24903	2.39378e-05	0	0.0848	0.968739
2326	19	17750519	18504867	1072	156	ALS_vanrheenen2021	MS_imsgc2019	-0.0152478	-0.36475	0.33031	0.000232496	0	0.15955	0.927862
2326	19	17750519	18504867	1072	156	ALS_vanrheenen2021	PD_nalls2019	0.171028	-0.02881	0.37473	0.0292507	0	0.14042	0.0974828
2326	19	17750519	18504867	1072	156	MS_imsgc2019	PD_nalls2019	0.0685094	-0.20379	0.33942	0.00469354	0	0.11731	0.601348
2327	19	18504868	19749166	1165	113	PD_nalls2019	SCZ_pardinas2018	-0.0941381	-0.44632	0.2494	0.00886199	0	0.20175	0.573963
2337	19	30375793	31763008	1680	183	PD_nalls2019	SCZ_pardinas2018	0.219311	-0.03085	0.48915	0.0480973	0	0.23926	0.0848501
2350	19	43960959	45040932	1391	132	AD_schwartzentruber2021	PD_nalls2019	-0.0855058	-0.29919	0.12331	0.00731124	0	0.08953	0.417364
2351	19	45040933	45893307	993	161	AD_schwartzentruber2021	LBD_chia2021	0.800206	0.7586	0.84127	0.64033	0.57548	0.70774	1.97199e-124
2351	19	45040933	45893307	993	161	AD_schwartzentruber2021	PD_nalls2019	-0.119201	-0.23378	-0.00643	0.0142088	0.00022	0.05465	0.0412299
2351	19	45040933	45893307	993	161	LBD_chia2021	PD_nalls2019	-0.121592	-0.26083	0.01482	0.0147847	0	0.06803	0.0798079
2352	19	45893308	46765060	1198	151	AD_schwartzentruber2021	MS_imsgc2019	-0.179663	-0.50524	0.13211	0.0322786	0	0.25527	0.262782
2352	19	45893308	46765060	1198	151	AD_schwartzentruber2021	PD_nalls2019	-0.257885	-0.49501	-0.02395	0.0665046	0.00155	0.24503	0.0295177
2352	19	45893308	46765060	1198	151	AD_schwartzentruber2021	SCZ_pardinas2018	-0.113245	-0.46257	0.21182	0.0128244	0	0.21627	0.486965
2352	19	45893308	46765060	1198	151	MS_imsgc2019	PD_nalls2019	-0.330129	-0.63031	-0.05186	0.108985	0.00335	0.39729	0.0223569
2352	19	45893308	46765060	1198	151	MS_imsgc2019	SCZ_pardinas2018	-0.134759	-0.55999	0.25744	0.01816	0	0.31673	0.485974
2352	19	45893308	46765060	1198	151	PD_nalls2019	SCZ_pardinas2018	0.254427	-0.03358	0.56439	0.0647333	0	0.31854	0.0816073
2353	19	46765061	47752727	1139	156	CD_delange2017	PD_nalls2019	0.21743	-0.06662	0.51395	0.047276	0	0.26414	0.132372
2353	19	46765061	47752727	1139	156	CD_delange2017	SCZ_pardinas2018	0.2455	-0.11659	0.62305	0.0602704	0	0.3882	0.173971
2353	19	46765061	47752727	1139	156	CD_delange2017	UC_delange2017	0.400613	0.1154	0.65791	0.160491	0.01369	0.43285	0.00928862
2353	19	46765061	47752727	1139	156	PD_nalls2019	SCZ_pardinas2018	-0.208656	-0.52284	0.08819	0.0435374	0	0.27336	0.160374
2353	19	46765061	47752727	1139	156	PD_nalls2019	UC_delange2017	0.0695748	-0.17197	0.31415	0.00484065	0	0.10022	0.570889
2353	19	46765061	47752727	1139	156	SCZ_pardinas2018	UC_delange2017	0.113867	-0.19619	0.43033	0.0129658	0	0.18721	0.465323
2355	19	48573066	49415189	1155	144	AD_schwartzentruber2021	CD_delange2017	-0.0732144	-0.5824	0.38979	0.00536034	0	0.372	0.744087
2355	19	48573066	49415189	1155	144	AD_schwartzentruber2021	PD_nalls2019	0.0813179	-0.16945	0.34705	0.0066126	0	0.12128	0.520371
2355	19	48573066	49415189	1155	144	CD_delange2017	PD_nalls2019	-0.274901	-0.56712	-0.01942	0.0755705	0.0014	0.32163	0.0349371
2356	19	49415190	50451925	1154	150	MS_imsgc2019	PD_nalls2019	0.270033	-0.00429	0.57126	0.0729181	0	0.32634	0.0567865
2356	19	49415190	50451925	1154	150	MS_imsgc2019	SCZ_pardinas2018	-0.357401	-0.87512	0.05846	0.127735	0	0.76584	0.0943665
2356	19	49415190	50451925	1154	150	MS_imsgc2019	UC_delange2017	0.778885	0.41554	1	0.606662	0.17268	1	0.000309283
2356	19	49415190	50451925	1154	150	PD_nalls2019	SCZ_pardinas2018	-0.136778	-0.44875	0.15787	0.0187084	0	0.20138	0.354871
2356	19	49415190	50451925	1154	150	PD_nalls2019	UC_delange2017	0.0142307	-0.28302	0.3262	0.000202512	0	0.1242	0.923334
2356	19	49415190	50451925	1154	150	SCZ_pardinas2018	UC_delange2017	-0.0949046	-0.59082	0.36329	0.00900689	0	0.36276	0.667034
2358	19	51259179	51903804	1127	197	AD_schwartzentruber2021	ALS_vanrheenen2021	-0.0251545	-0.42256	0.35632	0.000632749	0	0.2073	0.893662
2358	19	51259179	51903804	1127	197	AD_schwartzentruber2021	PD_nalls2019	0.129921	-0.10083	0.38028	0.0168796	0	0.14461	0.260235
2358	19	51259179	51903804	1127	197	AD_schwartzentruber2021	UC_delange2017	-0.420423	-0.96924	0.01187	0.176755	0	0.93943	0.0528894
2358	19	51259179	51903804	1127	197	ALS_vanrheenen2021	PD_nalls2019	0.248942	0.05173	0.46561	0.0619723	0.00307	0.21679	0.0164515
2358	19	51259179	51903804	1127	197	ALS_vanrheenen2021	UC_delange2017	-0.174458	-0.61926	0.24273	0.0304356	0	0.38508	0.376431
2358	19	51259179	51903804	1127	197	PD_nalls2019	UC_delange2017	-0.0185876	-0.27115	0.23567	0.000345498	0	0.08816	0.879386
2391	20	19957929	21682377	1838	201	PD_nalls2019	SCZ_pardinas2018	0.0847753	-0.1434	0.31645	0.00718685	0	0.10073	0.456197
2407	20	43008891	44072210	1506	164	ALS_vanrheenen2021	CD_delange2017	-0.0235575	-0.43231	0.36747	0.000554957	0	0.21847	0.899758
2407	20	43008891	44072210	1506	164	ALS_vanrheenen2021	PD_nalls2019	-0.0698912	-0.26684	0.12326	0.00488478	0	0.07165	0.47806
2407	20	43008891	44072210	1506	164	ALS_vanrheenen2021	UC_delange2017	-0.0876316	-0.39021	0.21205	0.0076793	0	0.15484	0.55892
2407	20	43008891	44072210	1506	164	CD_delange2017	PD_nalls2019	0.0525193	-0.20933	0.33164	0.00275827	0	0.11435	0.689189
2407	20	43008891	44072210	1506	164	CD_delange2017	UC_delange2017	0.298702	-0.10285	0.64845	0.0892227	0	0.42202	0.123518
2407	20	43008891	44072210	1506	164	PD_nalls2019	UC_delange2017	0.1288	-0.07122	0.32645	0.0165895	0	0.10657	0.201949
2408	20	44072211	45673603	2665	235	CD_delange2017	MS_imsgc2019	0.425652	0.15967	0.71235	0.181179	0.02549	0.50744	0.00293879
2408	20	44072211	45673603	2665	235	CD_delange2017	PD_nalls2019	-0.0846427	-0.29153	0.11683	0.00716438	0	0.08504	0.401187
2408	20	44072211	45673603	2665	235	CD_delange2017	SCZ_pardinas2018	-0.164174	-0.51375	0.16523	0.0269531	0	0.26499	0.322716
2408	20	44072211	45673603	2665	235	MS_imsgc2019	PD_nalls2019	0.163602	-0.01144	0.34268	0.0267656	0	0.11743	0.0701682
2408	20	44072211	45673603	2665	235	MS_imsgc2019	SCZ_pardinas2018	0.11811	-0.18929	0.43009	0.0139499	0	0.18605	0.437771
2408	20	44072211	45673603	2665	235	PD_nalls2019	SCZ_pardinas2018	0.207518	-0.00518	0.43317	0.0430637	0	0.18764	0.0565287
2412	20	48212976	49236418	1772	169	ALS_vanrheenen2021	CD_delange2017	0.21498	-0.14277	0.60103	0.0462163	0	0.36135	0.236046
2412	20	48212976	49236418	1772	169	ALS_vanrheenen2021	PD_nalls2019	0.0848943	-0.16172	0.32755	0.00720704	0	0.10822	0.481615
2412	20	48212976	49236418	1772	169	ALS_vanrheenen2021	UC_delange2017	0.130758	-0.24207	0.52437	0.0170977	0	0.27848	0.478064
2412	20	48212976	49236418	1772	169	CD_delange2017	PD_nalls2019	0.0518416	-0.19152	0.30153	0.00268755	0	0.09211	0.66936
2412	20	48212976	49236418	1772	169	CD_delange2017	UC_delange2017	0.20717	-0.19495	0.52947	0.0429192	0	0.28201	0.272257
2412	20	48212976	49236418	1772	169	PD_nalls2019	UC_delange2017	0.0124371	-0.23301	0.26746	0.000154682	0	0.08672	0.919892
2416	20	52411533	53120334	1533	174	MS_imsgc2019	PD_nalls2019	0.162163	-0.04996	0.37963	0.0262969	0	0.14412	0.139387
2429	20	62179242	62963627	736	96	CD_delange2017	PD_nalls2019	-0.146585	-0.36226	0.06065	0.0214871	0	0.13123	0.170591
2429	20	62179242	62963627	736	96	CD_delange2017	UC_delange2017	0.835502	0.58956	1	0.698063	0.34758	1	1.49469e-05
2429	20	62179242	62963627	736	96	PD_nalls2019	UC_delange2017	-0.0692352	-0.32284	0.17586	0.00479351	0	0.10583	0.57153
2432	21	15840034	16873443	1388	177	CD_delange2017	PD_nalls2019	0.344734	0.16583	0.52866	0.118842	0.0275	0.27948	0.000212664
2432	21	15840034	16873443	1388	177	CD_delange2017	SCZ_pardinas2018	-0.0128002	-0.33808	0.30654	0.000163846	0	0.14014	0.935688
2432	21	15840034	16873443	1388	177	CD_delange2017	UC_delange2017	0.741159	0.57789	0.90251	0.549317	0.33396	0.81453	1.08112e-09
2432	21	15840034	16873443	1388	177	PD_nalls2019	SCZ_pardinas2018	0.316877	0.07413	0.59037	0.100411	0.00565	0.34854	0.0105675
2432	21	15840034	16873443	1388	177	PD_nalls2019	UC_delange2017	0.110207	-0.05603	0.27529	0.0121457	0	0.07579	0.190977
2432	21	15840034	16873443	1388	177	SCZ_pardinas2018	UC_delange2017	-0.11415	-0.42183	0.18201	0.0130303	0	0.17822	0.437387
2443	21	27774351	28616539	2002	185	AD_schwartzentruber2021	PD_nalls2019	-0.0556346	-0.31951	0.20088	0.0030952	0	0.10461	0.66465
2443	21	27774351	28616539	2002	185	AD_schwartzentruber2021	UC_delange2017	0.306185	-0.14448	0.83822	0.0937495	0	0.70261	0.168864
2443	21	27774351	28616539	2002	185	PD_nalls2019	UC_delange2017	-0.154212	-0.45013	0.111	0.0237812	0	0.20262	0.249282
2449	21	34383795	35729261	125	90	CD_delange2017	PD_nalls2019	-0.160375	-0.45578	0.13358	0.02572	0	0.20822	0.263951
2466	22	20969185	22404422	1219	110	CD_delange2017	MS_imsgc2019	-0.348463	-0.83579	0.04725	0.121427	0	0.69854	0.093745
2466	22	20969185	22404422	1219	110	CD_delange2017	PD_nalls2019	0.133421	-0.10115	0.38011	0.0178012	0	0.14448	0.258682
2466	22	20969185	22404422	1219	110	MS_imsgc2019	PD_nalls2019	0.135568	-0.15261	0.44633	0.0183787	0	0.1998	0.349335
2474	22	29457602	30962255	2390	187	CD_delange2017	MS_imsgc2019	0.30958	-0.07274	0.73539	0.0958397	0	0.54079	0.112156
2474	22	29457602	30962255	2390	187	CD_delange2017	PD_nalls2019	-0.0492587	-0.37418	0.2748	0.00242642	0	0.15183	0.750907
2474	22	29457602	30962255	2390	187	MS_imsgc2019	PD_nalls2019	0.168053	-0.13441	0.48597	0.0282417	0	0.23635	0.26399
2480	22	35368342	36135968	1424	158	PD_nalls2019	UC_delange2017	0.281473	0.02956	0.55899	0.0792271	0.00197	0.31247	0.0336723
2481	22	36135969	37364004	1617	209	CD_delange2017	PD_nalls2019	-0.0231505	-0.2235	0.17721	0.000535947	0	0.05622	0.819329
2481	22	36135969	37364004	1617	209	CD_delange2017	SCZ_pardinas2018	0.553585	0.2064	0.98727	0.306456	0.04273	0.97471	0.00315336
2481	22	36135969	37364004	1617	209	PD_nalls2019	SCZ_pardinas2018	-0.0849852	-0.29109	0.11669	0.00722248	0	0.08552	0.406116
2483	22	38718590	40378783	1960	195	CD_delange2017	MS_imsgc2019	-0.310856	-0.63312	-0.01994	0.0966315	0.00166	0.40085	0.0351309
2483	22	38718590	40378783	1960	195	CD_delange2017	PD_nalls2019	0.100539	-0.07617	0.27841	0.0101082	0	0.07751	0.26686
2483	22	38718590	40378783	1960	195	CD_delange2017	SCZ_pardinas2018	-0.112752	-0.32456	0.09537	0.0127131	0	0.10534	0.281625
2483	22	38718590	40378783	1960	195	CD_delange2017	UC_delange2017	0.929334	0.75477	1	0.863661	0.56967	1	3.42904e-10
2483	22	38718590	40378783	1960	195	MS_imsgc2019	PD_nalls2019	0.306957	0.05672	0.57905	0.0942225	0.00385	0.3353	0.0170819
2483	22	38718590	40378783	1960	195	MS_imsgc2019	SCZ_pardinas2018	0.196568	-0.09155	0.50258	0.038639	0	0.25258	0.17775
2483	22	38718590	40378783	1960	195	MS_imsgc2019	UC_delange2017	-0.00401197	-0.38809	0.37963	1.60959e-05	0	0.19709	0.982641
2483	22	38718590	40378783	1960	195	PD_nalls2019	SCZ_pardinas2018	-0.12594	-0.30026	0.04609	0.0158609	0	0.09016	0.153624
2483	22	38718590	40378783	1960	195	PD_nalls2019	UC_delange2017	-0.0721478	-0.30983	0.16278	0.00520531	0	0.09673	0.544783
2483	22	38718590	40378783	1960	195	SCZ_pardinas2018	UC_delange2017	-0.127941	-0.39906	0.14288	0.016369	0	0.15925	0.340181
2485	22	41722788	42867927	1303	102	PD_nalls2019	SCZ_pardinas2018	-0.285982	-0.62853	0.0279	0.0817856	0	0.39505	0.0817062

## Sheet: Supplementary_Data_2
Significant results (FDR < 0.01) of regional genetic correlations between sc-eQTLs and diseases tested in the present study
gene_locus	gene_name	chr	start	stop	n_snps	n_pcs	phen1	phen2	rho	rho.lower	rho.upper	r2	r2.lower	r2.upper	p
ENSG00000157873	TNFRSF14	1	2387078	2596821	63	11	UC_delange2017	CD8ET_onek1k_ENSG00000157873	-0.824387	-1	-0.5351	0.679614	0.28633	1	0.00011619
ENSG00000116288	PARK7	1	7914351	8145565	49	6	CD_delange2017	CD8NC_onek1k_ENSG00000116288	-0.732267	-1	-0.33818	0.536215	0.11436	1	0.00375251
ENSG00000238142	RP11_108M9_4	1	17115033	17316144	40	5	PD_nalls2019	CD8ET_onek1k_ENSG00000238142	-0.62218	-0.95206	-0.27001	0.387108	0.07291	0.90641	0.00272782
ENSG00000154027	AK5	1	77647736	78125651	28	7	PD_nalls2019	CD8ET_onek1k_ENSG00000154027	-0.668358	-0.98415	-0.34071	0.446702	0.11608	0.96856	0.00107328
ENSG00000163131	CTSS	1	150602672	150838433	8	4	SCZ_pardinas2018	CD8NC_onek1k_ENSG00000163131	1	0.80979	1	1	0.65575	1	0.00019454
ENSG00000116521	SCAMP3	1	155125770	155332221	80	10	CD_delange2017	CD8NC_onek1k_ENSG00000116521	1	0.78773	1	1	0.62052	1	1.97E-05
ENSG00000160856	FCRL3	1	157544111	157770647	82	12	MS_imsgc2019	BIN_onek1k_ENSG00000160856	-0.906789	-1	-0.69329	0.822267	0.48065	1	2.45E-06
ENSG00000160856	FCRL3	1	157544111	157770647	264	18	MS_imsgc2019	CD8ET_onek1k_ENSG00000160856	-0.855636	-1	-0.57778	0.732113	0.33383	1	2.89E-05
ENSG00000158869	FCER1G	1	161085024	161290489	74	19	AD_schwartzentruber2021	MonoC_onek1k_ENSG00000158869	-0.768722	-1	-0.48323	0.590933	0.23351	1	5.04E-05
ENSG00000090104	RGS1	1	192444857	192649161	57	7	MS_imsgc2019	BIN_onek1k_ENSG00000090104	-1	-1	-0.77333	1	0.59804	1	0.00010551
ENSG00000117280	RAB7L1	1	205637114	205844588	28	7	PD_nalls2019	CD4NC_onek1k_ENSG00000117280	0.825968	0.4947	1	0.682224	0.24473	1	0.00106114
ENSG00000157992	KRTCAP3	2	27565233	27769348	113	8	CD_delange2017	CD4ET_onek1k_ENSG00000157992	-0.872972	-1	-0.54308	0.76208	0.29494	1	0.00080644
ENSG00000157992	KRTCAP3	2	27565233	27769348	143	17	CD_delange2017	CD4NC_onek1k_ENSG00000157992	-0.711703	-0.98306	-0.44755	0.506521	0.2003	0.96641	3.26E-05
ENSG00000157992	KRTCAP3	2	27565233	27769348	139	15	CD_delange2017	CD8NC_onek1k_ENSG00000157992	-0.647882	-0.94901	-0.35159	0.419751	0.12361	0.90062	0.00043555
ENSG00000170802	FOXN2	2	48441776	48706433	82	21	SCZ_pardinas2018	CD4NC_onek1k_ENSG00000170802	-0.682365	-1	-0.37151	0.465622	0.13802	1	0.00050647
ENSG00000170802	FOXN2	2	48441776	48706433	4	4	SCZ_pardinas2018	CD8ET_onek1k_ENSG00000170802	-1	-1	-0.83163	1	0.69161	1	0.0001312
ENSG00000170802	FOXN2	2	48441776	48706433	5	5	SCZ_pardinas2018	CD8NC_onek1k_ENSG00000170802	-1	-1	-0.81462	1	0.66361	1	0.00021131
ENSG00000162924	REL	2	61008656	61258745	81	21	CD_delange2017	BIN_onek1k_ENSG00000162924	-0.609047	-0.94794	-0.28418	0.370938	0.08076	0.89859	0.00149003
ENSG00000162929	KIAA1841	2	61193006	61491960	33	13	CD_delange2017	BIN_onek1k_ENSG00000162929	0.978766	0.73298	1	0.957983	0.53726	1	6.29E-05
ENSG00000162929	KIAA1841	2	61193006	61491960	33	13	UC_delange2017	BIN_onek1k_ENSG00000162929	0.718634	0.38733	1	0.516434	0.15002	1	0.00078668
ENSG00000115956	PLEK	2	68492305	68724585	68	12	MS_imsgc2019	BIN_onek1k_ENSG00000115956	0.944636	0.69948	1	0.892337	0.48927	1	4.76E-05
ENSG00000115956	PLEK	2	68492305	68724585	143	17	MS_imsgc2019	CD4NC_onek1k_ENSG00000115956	0.983519	0.77126	1	0.967309	0.59484	1	4.06E-06
ENSG00000115956	PLEK	2	68492305	68724585	78	8	MS_imsgc2019	CD8NC_onek1k_ENSG00000115956	0.848322	0.49891	1	0.71965	0.24891	1	0.00143622
ENSG00000172005	MAL	2	95591422	95819737	55	10	PD_nalls2019	CD4NC_onek1k_ENSG00000172005	-0.544748	-0.809	-0.26281	0.29675	0.06907	0.65448	0.00077774
ENSG00000115604	IL18R1	2	102827989	103115218	293	15	CD_delange2017	CD4NC_onek1k_ENSG00000115604	-0.689876	-0.93957	-0.42139	0.475929	0.17757	0.88279	5.10E-05
ENSG00000136717	BIN1	2	127705603	127964931	9	6	AD_schwartzentruber2021	BMem_onek1k_ENSG00000136717	0.912394	0.71088	1	0.832462	0.50536	1	7.10E-06
ENSG00000136717	BIN1	2	127705603	127964931	100	17	AD_schwartzentruber2021	CD4ET_onek1k_ENSG00000136717	0.444697	0.2117	0.66829	0.197756	0.04482	0.44661	0.00044034
ENSG00000136717	BIN1	2	127705603	127964931	221	25	AD_schwartzentruber2021	CD4NC_onek1k_ENSG00000136717	0.401941	0.2616	0.53894	0.161556	0.06843	0.29045	2.82E-07
ENSG00000136717	BIN1	2	127705603	127964931	207	24	AD_schwartzentruber2021	CD8ET_onek1k_ENSG00000136717	0.428739	0.28106	0.57006	0.183818	0.07899	0.32497	1.68E-07
ENSG00000136717	BIN1	2	127705603	127964931	170	20	AD_schwartzentruber2021	CD8NC_onek1k_ENSG00000136717	0.417856	0.23551	0.59526	0.174604	0.05547	0.35433	3.97E-05
ENSG00000231621	AC013264_2	2	197962715	198163997	24	6	SCZ_pardinas2018	CD4ET_onek1k_ENSG00000231621	1	0.90655	1	1	0.82184	1	8.00E-10
ENSG00000231621	AC013264_2	2	197962715	198163997	21	5	SCZ_pardinas2018	CD8ET_onek1k_ENSG00000231621	1	0.90369	1	1	0.81666	1	6.24E-08
ENSG00000231621	AC013264_2	2	197962715	198163997	29	10	SCZ_pardinas2018	CD8NC_onek1k_ENSG00000231621	1	0.89543	1	1	0.8018	1	7.51E-11
ENSG00000164088	PPM1M	3	52179841	52384613	104	11	SCZ_pardinas2018	CD8ET_onek1k_ENSG00000164088	0.807838	0.48857	1	0.652603	0.2387	1	0.00035607
ENSG00000164088	PPM1M	3	52179841	52384613	40	7	SCZ_pardinas2018	CD8NC_onek1k_ENSG00000164088	0.789647	0.45885	1	0.623542	0.21055	1	0.00109048
ENSG00000114902	SPCS1	3	52638971	52842182	163	5	SCZ_pardinas2018	CD8NC_onek1k_ENSG00000114902	-0.775434	-1	-0.40589	0.601298	0.16475	1	0.00219937
ENSG00000145088	EAF2	3	121454030	121705373	187	14	MS_imsgc2019	BIN_onek1k_ENSG00000145088	-0.885212	-1	-0.66119	0.7836	0.43717	1	2.49E-06
ENSG00000145088	EAF2	3	121454030	121705373	212	11	MS_imsgc2019	BMem_onek1k_ENSG00000145088	-0.896745	-1	-0.68231	0.804152	0.46554	1	1.89E-06
ENSG00000163406	SLC15A2	3	121512936	121762949	55	4	MS_imsgc2019	BIN_onek1k_ENSG00000163406	-0.965033	-1	-0.73998	0.931288	0.54756	1	0.00041212
ENSG00000163406	SLC15A2	3	121512936	121762949	40	2	MS_imsgc2019	BMem_onek1k_ENSG00000163406	-1	-1	-0.90539	1	0.81973	1	0.0001725
ENSG00000114013	CD86	3	121674213	121939983	24	10	MS_imsgc2019	BIN_onek1k_ENSG00000114013	0.620056	0.33931	0.88239	0.384469	0.11513	0.77862	0.00032206
ENSG00000114544	SLC41A3	3	125625198	125920404	148	9	PD_nalls2019	CD4NC_onek1k_ENSG00000114544	0.534005	0.24452	0.81874	0.285161	0.05979	0.67033	0.00184638
ENSG00000128040	SPINK2	4	57576026	57787908	56	23	PD_nalls2019	CD4NC_onek1k_ENSG00000128040	0.272029	0.12003	0.42174	0.0739996	0.01441	0.17787	0.00062562
ENSG00000170571	EMB	5	49592026	49839082	276	3	SCZ_pardinas2018	CD8ET_onek1k_ENSG00000170571	0.942308	0.74337	1	0.887945	0.55261	1	3.82E-05
ENSG00000170571	EMB	5	49592026	49839082	150	3	SCZ_pardinas2018	CD8NC_onek1k_ENSG00000170571	0.823071	0.45421	1	0.677447	0.20631	1	0.00312715
ENSG00000164308	ERAP2	5	96111643	96355420	382	20	CD_delange2017	BIN_onek1k_ENSG00000164308	1	0.8549	1	1	0.73086	1	1.59E-09
ENSG00000164308	ERAP2	5	96111643	96355420	299	20	CD_delange2017	BMem_onek1k_ENSG00000164308	0.982169	0.83816	1	0.964656	0.70251	1	8.25E-10
ENSG00000164308	ERAP2	5	96111643	96355420	384	25	CD_delange2017	CD4ET_onek1k_ENSG00000164308	0.95499	0.81219	1	0.912006	0.65965	1	5.00E-12
ENSG00000164308	ERAP2	5	96111643	96355420	459	26	CD_delange2017	CD8ET_onek1k_ENSG00000164308	0.947142	0.80979	1	0.897078	0.65576	1	1.96E-12
ENSG00000164308	ERAP2	5	96111643	96355420	452	26	CD_delange2017	CD8NC_onek1k_ENSG00000164308	0.939179	0.79385	1	0.882058	0.63019	1	2.12E-12
ENSG00000164308	ERAP2	5	96111643	96355420	227	15	CD_delange2017	MonoC_onek1k_ENSG00000164308	0.94883	0.76767	1	0.900278	0.58931	1	4.35E-07
ENSG00000158985	CDC42SE2	5	130481186	130834140	43	10	CD_delange2017	CD4NC_onek1k_ENSG00000158985	-0.821832	-1	-0.49758	0.675408	0.24758	1	0.00047454
ENSG00000158985	CDC42SE2	5	130481186	130834140	85	11	CD_delange2017	CD8ET_onek1k_ENSG00000158985	-0.763265	-1	-0.48311	0.582573	0.23339	1	8.00E-05
ENSG00000158985	CDC42SE2	5	130481186	130834140	11	5	CD_delange2017	CD8NC_onek1k_ENSG00000158985	-1	-1	-0.77846	1	0.60599	1	0.00057689
ENSG00000125347	IRF1	5	131717301	131926490	90	7	CD_delange2017	CD8ET_onek1k_ENSG00000125347	0.715349	0.41632	0.97759	0.511724	0.17332	0.95569	0.00028939
ENSG00000131507	NDFIP1	5	141388070	141634005	60	6	CD_delange2017	CD4NC_onek1k_ENSG00000131507	-0.881335	-1	-0.57677	0.776751	0.33266	1	0.00056264
ENSG00000170234	PWWP2A	5	159388808	159646430	215	24	PD_nalls2019	CD4NC_onek1k_ENSG00000170234	0.368847	0.17331	0.5624	0.136048	0.03004	0.31629	0.00043991
ENSG00000169220	RGS14	5	176684838	176899602	17	6	UC_delange2017	CD8NC_onek1k_ENSG00000169220	-1	-1	-0.76251	1	0.58142	1	0.00014156
ENSG00000096696	DSP	6	7441808	7686950	96	17	PD_nalls2019	BIN_onek1k_ENSG00000096696	0.319162	0.16287	0.47908	0.101864	0.02653	0.22952	0.00022846
ENSG00000172197	MBOAT1	6	20000935	20312670	604	112	PD_nalls2019	CD4NC_onek1k_ENSG00000172197	0.332989	0.12159	0.5606	0.110882	0.01479	0.31427	0.00273231
ENSG00000124575	HIST1H1D	6	26134440	26335216	66	5	MS_imsgc2019	CD8ET_onek1k_ENSG00000124575	-0.767396	-1	-0.37907	0.588897	0.14369	1	0.00308721
ENSG00000186470	BTN3A2	6	26265387	26478546	108	6	SCZ_pardinas2018	BMem_onek1k_ENSG00000186470	0.8745	0.72096	1	0.764749	0.51978	1	2.94E-09
ENSG00000186470	BTN3A2	6	26265387	26478546	62	12	SCZ_pardinas2018	CD8NC_onek1k_ENSG00000186470	0.884632	0.76723	0.98692	0.782575	0.58864	0.97401	1.03E-14
ENSG00000204644	ZFP57	6	29540169	29748887	240	18	SCZ_pardinas2018	CD8ET_onek1k_ENSG00000204644	-0.393022	-0.59144	-0.17947	0.154466	0.03221	0.3498	0.00050865
ENSG00000204644	ZFP57	6	29540169	29748887	127	15	SCZ_pardinas2018	CD8NC_onek1k_ENSG00000204644	-0.792312	-1	-0.572	0.627759	0.32719	1	1.92E-06
ENSG00000204632	HLA_G	6	29694744	29898902	5	3	MS_imsgc2019	CD8ET_onek1k_ENSG00000204632	-0.925312	-1	-0.77787	0.856202	0.60508	1	3.57E-08
ENSG00000204632	HLA_G	6	29694744	29898902	12	2	MS_imsgc2019	CD8NC_onek1k_ENSG00000204632	-0.76933	-0.96159	-0.5428	0.591869	0.29463	0.92466	2.99E-06
ENSG00000206503	HLA_A	6	29809037	30013661	4	3	CD_delange2017	BIN_onek1k_ENSG00000206503	-0.675046	-0.99458	-0.30352	0.455688	0.09213	0.98918	0.00292009
ENSG00000206503	HLA_A	6	29809037	30013661	6	3	MS_imsgc2019	BIN_onek1k_ENSG00000206503	-0.840274	-0.96428	-0.69441	0.706061	0.4822	0.92983	2.01E-10
ENSG00000206503	HLA_A	6	29809037	30013661	3	2	MS_imsgc2019	CD4ET_onek1k_ENSG00000206503	-0.742704	-0.94822	-0.50461	0.551609	0.25463	0.89913	9.14E-06
ENSG00000206503	HLA_A	6	29809037	30013661	7	5	UC_delange2017	MonoC_onek1k_ENSG00000206503	0.819003	0.49494	1	0.670766	0.24496	1	0.00094723
ENSG00000206503	HLA_A	6	29809037	30013661	9	5	MS_imsgc2019	MonoC_onek1k_ENSG00000206503	-1	-1	-0.92142	1	0.84901	1	4.94E-10
ENSG00000272501	XXbac_BPG299F13_17	6	31062977	31265814	9	5	UC_delange2017	BIN_onek1k_ENSG00000272501	-0.893289	-1	-0.73323	0.797966	0.53762	1	1.58E-08
ENSG00000272501	XXbac_BPG299F13_17	6	31062977	31265814	11	6	MS_imsgc2019	BIN_onek1k_ENSG00000272501	-0.56259	-0.70233	-0.41629	0.316507	0.17329	0.49327	2.95E-10
ENSG00000272501	XXbac_BPG299F13_17	6	31062977	31265814	38	8	CD_delange2017	CD4ET_onek1k_ENSG00000272501	-0.523922	-0.78988	-0.24493	0.274494	0.05999	0.62392	0.00095768
ENSG00000272501	XXbac_BPG299F13_17	6	31062977	31265814	38	8	UC_delange2017	CD4ET_onek1k_ENSG00000272501	-0.42202	-0.60343	-0.22659	0.178101	0.05134	0.36412	7.56E-05
ENSG00000272501	XXbac_BPG299F13_17	6	31062977	31265814	36	6	MS_imsgc2019	CD4NC_onek1k_ENSG00000272501	0.57698	0.33824	0.80081	0.332905	0.11441	0.6413	0.00011258
ENSG00000272501	XXbac_BPG299F13_17	6	31062977	31265814	45	7	CD_delange2017	CD8ET_onek1k_ENSG00000272501	-0.521609	-0.79527	-0.23082	0.272075	0.05328	0.63245	0.00109444
ENSG00000272501	XXbac_BPG299F13_17	6	31062977	31265814	45	7	UC_delange2017	CD8ET_onek1k_ENSG00000272501	-0.617344	-0.83533	-0.38027	0.381113	0.1446	0.69778	2.45E-05
ENSG00000272501	XXbac_BPG299F13_17	6	31062977	31265814	48	9	MS_imsgc2019	CD8ET_onek1k_ENSG00000272501	-0.248372	-0.39146	-0.10292	0.0616887	0.01059	0.15324	0.00131557
ENSG00000272501	XXbac_BPG299F13_17	6	31062977	31265814	32	5	CD_delange2017	CD8NC_onek1k_ENSG00000272501	-0.577086	-0.86552	-0.26595	0.333029	0.07073	0.74913	0.00178581
ENSG00000204525	HLA_C	6	31136526	31339907	117	19	SCZ_pardinas2018	BIN_onek1k_ENSG00000204525	0.56487	0.35433	0.76524	0.319078	0.12555	0.5856	5.08E-06
ENSG00000204525	HLA_C	6	31136526	31339907	5	3	UC_delange2017	BIN_onek1k_ENSG00000204525	-0.772899	-1	-0.45431	0.597373	0.2064	1	0.00081199
ENSG00000204525	HLA_C	6	31136526	31339907	7	5	MS_imsgc2019	BIN_onek1k_ENSG00000204525	-0.775622	-0.89652	-0.6368	0.60159	0.40552	0.80375	1.44E-13
ENSG00000204525	HLA_C	6	31136526	31339907	3	3	CD_delange2017	BMem_onek1k_ENSG00000204525	0.496424	0.21454	0.75306	0.246437	0.04603	0.56711	0.0015669
ENSG00000204525	HLA_C	6	31136526	31339907	3	3	MS_imsgc2019	BMem_onek1k_ENSG00000204525	-0.846116	-0.97411	-0.69544	0.715912	0.48363	0.94889	2.61E-10
ENSG00000204525	HLA_C	6	31136526	31339907	7	3	CD_delange2017	CD4ET_onek1k_ENSG00000204525	-0.678417	-1	-0.30361	0.460249	0.09218	1	0.00263025
ENSG00000204525	HLA_C	6	31136526	31339907	10	4	MS_imsgc2019	CD4ET_onek1k_ENSG00000204525	-0.353727	-0.54356	-0.1537	0.125123	0.02362	0.29546	0.00066329
ENSG00000204525	HLA_C	6	31136526	31339907	10	4	CD_delange2017	CD4NC_onek1k_ENSG00000204525	-0.965636	-1	-0.77803	0.932452	0.60533	1	4.53E-05
ENSG00000204525	HLA_C	6	31136526	31339907	13	5	MS_imsgc2019	CD4NC_onek1k_ENSG00000204525	-0.560126	-0.717	-0.38674	0.313742	0.14957	0.51408	5.09E-08
ENSG00000204525	HLA_C	6	31136526	31339907	2	2	MS_imsgc2019	MonoC_onek1k_ENSG00000204525	-1	-1	-0.92585	1	0.8572	1	9.78E-06
ENSG00000234745	HLA_B	6	31221649	31424965	204	32	AD_schwartzentruber2021	BIN_onek1k_ENSG00000234745	0.589849	0.32323	0.90174	0.347922	0.10448	0.81314	0.00016852
ENSG00000234745	HLA_B	6	31221649	31424965	18	12	PD_nalls2019	BIN_onek1k_ENSG00000234745	0.53853	0.24846	0.82455	0.290014	0.06173	0.67988	0.00073854
ENSG00000234745	HLA_B	6	31221649	31424965	16	7	MS_imsgc2019	BMem_onek1k_ENSG00000234745	0.462933	0.22961	0.6906	0.214307	0.05272	0.47693	0.00041966
ENSG00000234745	HLA_B	6	31221649	31424965	415	40	AD_schwartzentruber2021	CD4ET_onek1k_ENSG00000234745	0.604433	0.37079	0.87884	0.36534	0.13749	0.77237	1.16E-05
ENSG00000234745	HLA_B	6	31221649	31424965	30	17	CD_delange2017	CD4ET_onek1k_ENSG00000234745	0.329358	0.17777	0.4796	0.108476	0.0316	0.23002	5.22E-05
ENSG00000234745	HLA_B	6	31221649	31424965	35	18	PD_nalls2019	CD4ET_onek1k_ENSG00000234745	0.400292	0.14887	0.64912	0.160234	0.02216	0.42136	0.00282142
ENSG00000234745	HLA_B	6	31221649	31424965	531	38	AD_schwartzentruber2021	CD8ET_onek1k_ENSG00000234745	0.560575	0.32515	0.82513	0.314244	0.10572	0.68084	3.10E-05
ENSG00000234745	HLA_B	6	31221649	31424965	41	18	CD_delange2017	CD8ET_onek1k_ENSG00000234745	0.517227	0.38428	0.64766	0.267524	0.14767	0.41947	3.07E-11
ENSG00000234745	HLA_B	6	31221649	31424965	51	19	PD_nalls2019	CD8ET_onek1k_ENSG00000234745	0.452865	0.19921	0.69668	0.205087	0.03968	0.48536	0.00088567
ENSG00000234745	HLA_B	6	31221649	31424965	41	18	UC_delange2017	CD8ET_onek1k_ENSG00000234745	-0.269743	-0.42539	-0.11406	0.0727614	0.01301	0.18096	0.00092318
ENSG00000234745	HLA_B	6	31221649	31424965	26	15	PD_nalls2019	CD8NC_onek1k_ENSG00000234745	0.470336	0.30621	0.62898	0.221216	0.09376	0.39561	4.62E-07
ENSG00000234745	HLA_B	6	31221649	31424965	22	14	UC_delange2017	CD8NC_onek1k_ENSG00000234745	-0.343849	-0.53226	-0.14777	0.118232	0.02184	0.2833	0.00095876
ENSG00000234745	HLA_B	6	31221649	31424965	269	31	AD_schwartzentruber2021	MonoC_onek1k_ENSG00000234745	0.759314	0.51536	1	0.576558	0.2656	1	1.02E-06
ENSG00000234745	HLA_B	6	31221649	31424965	16	11	CD_delange2017	MonoC_onek1k_ENSG00000234745	0.645024	0.45798	0.82216	0.416056	0.20974	0.67594	1.46E-07
ENSG00000234745	HLA_B	6	31221649	31424965	16	11	UC_delange2017	MonoC_onek1k_ENSG00000234745	-0.568951	-0.83851	-0.28765	0.323705	0.08274	0.70309	0.00041656
ENSG00000234745	HLA_B	6	31221649	31424965	20	12	MS_imsgc2019	MonoC_onek1k_ENSG00000234745	-0.308104	-0.43124	-0.18221	0.0949278	0.0332	0.18597	5.53E-06
ENSG00000204472	AIF1	6	31482961	31684798	11	6	SCZ_pardinas2018	CD4ET_onek1k_ENSG00000204472	0.601237	0.33946	0.84221	0.361486	0.11524	0.70932	0.00017504
ENSG00000204472	AIF1	6	31482961	31684798	11	6	ALS_vanrheenen2021	CD4ET_onek1k_ENSG00000204472	0.662829	0.32425	0.98171	0.439342	0.10514	0.96376	0.00231062
ENSG00000204472	AIF1	6	31482961	31684798	8	4	MS_imsgc2019	CD4ET_onek1k_ENSG00000204472	-0.509338	-0.71387	-0.29839	0.259425	0.08904	0.50961	4.34E-05
ENSG00000204472	AIF1	6	31482961	31684798	8	3	UC_delange2017	CD4NC_onek1k_ENSG00000204472	-0.83012	-1	-0.56489	0.689099	0.3191	1	8.90E-05
ENSG00000204472	AIF1	6	31482961	31684798	8	3	MS_imsgc2019	CD4NC_onek1k_ENSG00000204472	-0.386357	-0.52176	-0.24388	0.149271	0.05948	0.27223	6.36E-07
ENSG00000204472	AIF1	6	31482961	31684798	22	7	SCZ_pardinas2018	CD8ET_onek1k_ENSG00000204472	0.674797	0.38425	0.94045	0.45535	0.14765	0.88444	0.00042154
ENSG00000204472	AIF1	6	31482961	31684798	40	11	SCZ_pardinas2018	CD8NC_onek1k_ENSG00000204472	0.394956	0.14598	0.63962	0.15599	0.02131	0.40911	0.0038654
ENSG00000204387	C6orf48	6	31702385	31907541	22	6	SCZ_pardinas2018	BIN_onek1k_ENSG00000204387	0.786161	0.48364	1	0.618049	0.2339	1	0.00036489
ENSG00000198502	HLA_DRB5	6	32385120	32598064	115	17	AD_schwartzentruber2021	BIN_onek1k_ENSG00000198502	-0.415328	-0.64435	-0.18122	0.172498	0.03284	0.41518	0.00086336
ENSG00000198502	HLA_DRB5	6	32385120	32598064	65	12	SCZ_pardinas2018	BIN_onek1k_ENSG00000198502	0.348711	0.15011	0.54058	0.121599	0.02253	0.29222	0.0008495
ENSG00000198502	HLA_DRB5	6	32385120	32598064	67	12	ALS_vanrheenen2021	BIN_onek1k_ENSG00000198502	-0.543465	-0.81965	-0.25751	0.295354	0.06631	0.67183	0.00080416
ENSG00000198502	HLA_DRB5	6	32385120	32598064	95	12	ALS_vanrheenen2021	BMem_onek1k_ENSG00000198502	-0.577736	-0.86423	-0.29343	0.333779	0.0861	0.74689	0.00060257
ENSG00000198502	HLA_DRB5	6	32385120	32598064	3	3	PD_nalls2019	CD8ET_onek1k_ENSG00000198502	-0.693281	-0.82205	-0.55757	0.480638	0.31089	0.67577	6.94E-13
ENSG00000198502	HLA_DRB5	6	32385120	32598064	101	14	ALS_vanrheenen2021	CD8ET_onek1k_ENSG00000198502	-0.584119	-0.77983	-0.37873	0.341195	0.14343	0.60814	2.28E-06
ENSG00000198502	HLA_DRB5	6	32385120	32598064	3	3	PD_nalls2019	CD8NC_onek1k_ENSG00000198502	-0.777855	-0.91424	-0.61795	0.605058	0.38187	0.83583	9.33E-11
ENSG00000198502	HLA_DRB5	6	32385120	32598064	93	33	SCZ_pardinas2018	CD8NC_onek1k_ENSG00000198502	0.422632	0.22326	0.62326	0.178618	0.04984	0.38845	0.00020984
ENSG00000198502	HLA_DRB5	6	32385120	32598064	2	2	MS_imsgc2019	CD8NC_onek1k_ENSG00000198502	0.98606	0.90079	1	0.972315	0.81143	1	1.73E-08
ENSG00000198502	HLA_DRB5	6	32385120	32598064	6	3	PD_nalls2019	MonoC_onek1k_ENSG00000198502	-0.220653	-0.34462	-0.09642	0.0486878	0.0093	0.11876	0.00069091
ENSG00000196126	HLA_DRB1	6	32446546	32657625	59	17	AD_schwartzentruber2021	BIN_onek1k_ENSG00000196126	-0.4653	-0.71782	-0.20502	0.216505	0.04203	0.51527	0.00112136
ENSG00000196126	HLA_DRB1	6	32446546	32657625	4	3	PD_nalls2019	BIN_onek1k_ENSG00000196126	-0.707235	-1	-0.36644	0.500182	0.13428	1	0.0016628
ENSG00000196735	HLA_DQA1	6	32495956	32714839	2	2	ALS_vanrheenen2021	BMem_onek1k_ENSG00000196735	1	0.87482	1	1	0.76531	1	0.00045092
ENSG00000196735	HLA_DQA1	6	32495956	32714839	20	8	AD_schwartzentruber2021	CD8ET_onek1k_ENSG00000196735	-1	-1	-0.89669	1	0.80405	1	6.70E-09
ENSG00000196735	HLA_DQA1	6	32495956	32714839	9	6	PD_nalls2019	CD8ET_onek1k_ENSG00000196735	-0.6705	-0.93499	-0.38531	0.449571	0.14846	0.87421	0.00032197
ENSG00000196735	HLA_DQA1	6	32495956	32714839	20	8	SCZ_pardinas2018	CD8ET_onek1k_ENSG00000196735	0.549248	0.2568	0.83694	0.301673	0.06594	0.70047	0.00153039
ENSG00000196735	HLA_DQA1	6	32495956	32714839	33	15	AD_schwartzentruber2021	MonoC_onek1k_ENSG00000196735	-0.550811	-0.83244	-0.25924	0.303393	0.06721	0.69295	0.00096786
ENSG00000196735	HLA_DQA1	6	32495956	32714839	32	15	SCZ_pardinas2018	MonoC_onek1k_ENSG00000196735	0.940756	0.74025	1	0.885023	0.54797	1	1.06E-06
ENSG00000179344	HLA_DQB1	6	32527244	32736160	4	3	PD_nalls2019	BIN_onek1k_ENSG00000179344	0.595826	0.30522	0.85863	0.355008	0.09316	0.73724	0.00082882
ENSG00000179344	HLA_DQB1	6	32527244	32736160	262	40	AD_schwartzentruber2021	CD8ET_onek1k_ENSG00000179344	0.389951	0.14124	0.6329	0.152062	0.01997	0.40056	0.00307103
ENSG00000179344	HLA_DQB1	6	32527244	32736160	152	32	AD_schwartzentruber2021	MonoC_onek1k_ENSG00000179344	0.460437	0.24648	0.66994	0.212002	0.06075	0.44882	8.82E-05
ENSG00000179344	HLA_DQB1	6	32527244	32736160	118	27	SCZ_pardinas2018	MonoC_onek1k_ENSG00000179344	0.390274	0.21607	0.56511	0.152314	0.04669	0.31935	5.54E-05
ENSG00000237541	HLA_DQA2	6	32609119	32814992	243	30	AD_schwartzentruber2021	BIN_onek1k_ENSG00000237541	-0.684758	-0.85781	-0.51978	0.468894	0.27018	0.73584	2.22E-10
ENSG00000237541	HLA_DQA2	6	32609119	32814992	4	3	UC_delange2017	BIN_onek1k_ENSG00000237541	-0.996484	-1	-0.97283	0.99298	0.94639	1	5.59E-27
ENSG00000237541	HLA_DQA2	6	32609119	32814992	232	27	ALS_vanrheenen2021	BIN_onek1k_ENSG00000237541	-0.726802	-0.96143	-0.51061	0.528241	0.26073	0.92435	1.57E-07
ENSG00000237541	HLA_DQA2	6	32609119	32814992	10	5	MS_imsgc2019	BIN_onek1k_ENSG00000237541	0.988196	0.94262	1	0.976531	0.88854	1	2.15E-21
ENSG00000237541	HLA_DQA2	6	32609119	32814992	35	19	AD_schwartzentruber2021	BMem_onek1k_ENSG00000237541	-0.6203	-0.81857	-0.41486	0.384772	0.17211	0.67005	1.34E-06
ENSG00000237541	HLA_DQA2	6	32609119	32814992	3	2	CD_delange2017	BMem_onek1k_ENSG00000237541	-1	-1	-0.89286	1	0.79721	1	0.00022686
ENSG00000237541	HLA_DQA2	6	32609119	32814992	3	2	UC_delange2017	BMem_onek1k_ENSG00000237541	-1	-1	-0.93352	1	0.87146	1	2.99E-06
ENSG00000237541	HLA_DQA2	6	32609119	32814992	31	16	ALS_vanrheenen2021	BMem_onek1k_ENSG00000237541	-0.678628	-1	-0.38996	0.460536	0.15207	1	0.00018964
ENSG00000237541	HLA_DQA2	6	32609119	32814992	3	2	MS_imsgc2019	BMem_onek1k_ENSG00000237541	0.973157	0.84326	1	0.947036	0.71108	1	6.51E-06
ENSG00000237541	HLA_DQA2	6	32609119	32814992	507	53	AD_schwartzentruber2021	CD8ET_onek1k_ENSG00000237541	-0.645365	-0.79491	-0.49456	0.416496	0.24459	0.63188	1.71E-12
ENSG00000237541	HLA_DQA2	6	32609119	32814992	8	7	CD_delange2017	CD8ET_onek1k_ENSG00000237541	-0.49235	-0.73429	-0.23516	0.242408	0.0553	0.53918	0.00081892
ENSG00000237541	HLA_DQA2	6	32609119	32814992	8	7	UC_delange2017	CD8ET_onek1k_ENSG00000237541	-0.411692	-0.59117	-0.22851	0.16949	0.05222	0.34948	7.50E-05
ENSG00000237541	HLA_DQA2	6	32609119	32814992	462	38	ALS_vanrheenen2021	CD8ET_onek1k_ENSG00000237541	-0.427224	-0.62464	-0.23139	0.182521	0.05354	0.39017	5.80E-05
ENSG00000237541	HLA_DQA2	6	32609119	32814992	7	6	MS_imsgc2019	CD8ET_onek1k_ENSG00000237541	-0.710836	-0.79675	-0.62042	0.505287	0.38492	0.6348	2.11E-27
ENSG00000237541	HLA_DQA2	6	32609119	32814992	181	23	AD_schwartzentruber2021	CD8NC_onek1k_ENSG00000237541	-0.744234	-0.92852	-0.55443	0.553884	0.30739	0.86215	4.54E-09
ENSG00000237541	HLA_DQA2	6	32609119	32814992	3	2	CD_delange2017	CD8NC_onek1k_ENSG00000237541	-1	-1	-0.90689	1	0.82244	1	9.10E-05
ENSG00000237541	HLA_DQA2	6	32609119	32814992	7	4	PD_nalls2019	CD8NC_onek1k_ENSG00000237541	-0.661382	-0.90329	-0.38829	0.437426	0.15077	0.81594	0.00014601
ENSG00000237541	HLA_DQA2	6	32609119	32814992	3	2	UC_delange2017	CD8NC_onek1k_ENSG00000237541	-1	-1	-0.89895	1	0.80811	1	0.00015633
ENSG00000237541	HLA_DQA2	6	32609119	32814992	177	20	ALS_vanrheenen2021	CD8NC_onek1k_ENSG00000237541	-0.517253	-0.79296	-0.24466	0.267551	0.05986	0.62878	0.00088474
ENSG00000237541	HLA_DQA2	6	32609119	32814992	88	20	AD_schwartzentruber2021	MonoC_onek1k_ENSG00000237541	-0.966118	-1	-0.82524	0.933384	0.68101	1	1.41E-10
ENSG00000237541	HLA_DQA2	6	32609119	32814992	3	2	CD_delange2017	MonoC_onek1k_ENSG00000237541	-1	-1	-0.88968	1	0.79153	1	0.00038629
ENSG00000237541	HLA_DQA2	6	32609119	32814992	72	14	SCZ_pardinas2018	MonoC_onek1k_ENSG00000237541	-0.506211	-0.79844	-0.20705	0.256249	0.04287	0.63751	0.0024876
ENSG00000237541	HLA_DQA2	6	32609119	32814992	3	2	UC_delange2017	MonoC_onek1k_ENSG00000237541	-1	-1	-0.92975	1	0.86444	1	6.43E-06
ENSG00000237541	HLA_DQA2	6	32609119	32814992	90	20	ALS_vanrheenen2021	MonoC_onek1k_ENSG00000237541	-0.594655	-0.86472	-0.32962	0.353614	0.10865	0.74775	0.00013801
ENSG00000237541	HLA_DQA2	6	32609119	32814992	3	2	MS_imsgc2019	MonoC_onek1k_ENSG00000237541	1	0.93648	1	1	0.87699	1	4.59E-06
ENSG00000232629	HLA_DQB2	6	32623875	32831311	5	5	SCZ_pardinas2018	BMem_onek1k_ENSG00000232629	-0.453681	-0.70363	-0.19657	0.205826	0.03864	0.4951	0.00205636
ENSG00000231389	HLA_DPA1	6	32932346	33148552	305	22	SCZ_pardinas2018	CD8ET_onek1k_ENSG00000231389	-0.649455	-0.913	-0.38474	0.421791	0.14802	0.83357	0.00010948
ENSG00000231500	RPS18	6	33139787	33344287	14	4	MS_imsgc2019	BMem_onek1k_ENSG00000231500	-0.931885	-1	-0.72981	0.86841	0.53263	1	2.89E-05
ENSG00000198937	CCDC167	6	37350696	37567698	138	45	PD_nalls2019	CD4NC_onek1k_ENSG00000198937	-0.224297	-0.32202	-0.12646	0.0503089	0.01599	0.1037	1.06E-05
ENSG00000231769	RP1_8B1_4	6	45964830	46197443	150	12	PD_nalls2019	CD8ET_onek1k_ENSG00000231769	0.483984	0.21385	0.74197	0.23424	0.04573	0.55052	0.00132492
ENSG00000135541	AHI1	6	135504670	135918914	103	19	MS_imsgc2019	BIN_onek1k_ENSG00000135541	-0.915514	-1	-0.76384	0.838166	0.58346	1	2.56E-10
ENSG00000135541	AHI1	6	135504670	135918914	91	13	MS_imsgc2019	BMem_onek1k_ENSG00000135541	-0.852949	-1	-0.65619	0.727522	0.43059	1	2.11E-07
ENSG00000135541	AHI1	6	135504670	135918914	94	14	MS_imsgc2019	CD4ET_onek1k_ENSG00000135541	-0.995663	-1	-0.86134	0.991346	0.7419	1	1.87E-08
ENSG00000135541	AHI1	6	135504670	135918914	191	21	MS_imsgc2019	CD4NC_onek1k_ENSG00000135541	-0.863828	-1	-0.70995	0.746199	0.50404	1	1.41E-11
ENSG00000135541	AHI1	6	135504670	135918914	153	15	MS_imsgc2019	CD8ET_onek1k_ENSG00000135541	-1	-1	-0.88005	1	0.77449	1	1.23E-09
ENSG00000135541	AHI1	6	135504670	135918914	109	15	MS_imsgc2019	CD8NC_onek1k_ENSG00000135541	-0.981397	-1	-0.85632	0.96314	0.73329	1	8.66E-10
ENSG00000198818	SFT2D1	6	166633216	166856079	41	13	PD_nalls2019	CD8NC_onek1k_ENSG00000198818	-0.487446	-0.7324	-0.23184	0.237604	0.05375	0.53641	0.00068852
ENSG00000026297	RNASET2	6	167242992	167470679	267	18	CD_delange2017	CD4ET_onek1k_ENSG00000026297	-0.882394	-0.9972	-0.75255	0.77862	0.56633	0.9944	4.00E-14
ENSG00000026297	RNASET2	6	167242992	167470679	276	20	CD_delange2017	CD8ET_onek1k_ENSG00000026297	-0.871665	-1	-0.72914	0.7598	0.53164	1	2.09E-12
ENSG00000026297	RNASET2	6	167242992	167470679	265	17	CD_delange2017	CD8NC_onek1k_ENSG00000026297	-0.889848	-0.99298	-0.77469	0.79183	0.60014	0.98602	1.73E-16
ENSG00000002822	MAD1L1	7	1755429	2372878	315	36	SCZ_pardinas2018	CD8ET_onek1k_ENSG00000002822	0.971654	0.70465	1	0.944111	0.49653	1	5.50E-06
ENSG00000146574	CCZ1B	7	6733765	6966401	127	18	PD_nalls2019	CD8ET_onek1k_ENSG00000146574	-0.31676	-0.45257	-0.18259	0.100337	0.03334	0.20482	9.33E-06
ENSG00000122678	POLM	7	44011846	44222139	74	8	PD_nalls2019	BIN_onek1k_ENSG00000122678	-0.406071	-0.64134	-0.15556	0.164893	0.0242	0.41132	0.00260724
ENSG00000106290	TAF6	7	99604693	99817464	45	5	AD_schwartzentruber2021	CD4NC_onek1k_ENSG00000106290	0.972632	0.74204	1	0.946014	0.55062	1	0.00039019
ENSG00000160844	GATS	7	99698283	99969855	55	4	AD_schwartzentruber2021	BIN_onek1k_ENSG00000160844	-0.976746	-1	-0.83893	0.954033	0.70381	1	3.39E-06
ENSG00000091136	LAMB1	7	107464244	107743700	154	21	UC_delange2017	BIN_onek1k_ENSG00000091136	0.81815	0.64311	0.98549	0.66937	0.4136	0.9712	3.01E-09
ENSG00000091136	LAMB1	7	107464244	107743700	122	15	UC_delange2017	BMem_onek1k_ENSG00000091136	1	0.82622	1	1	0.68264	1	1.88E-08
ENSG00000091136	LAMB1	7	107464244	107743700	124	16	UC_delange2017	CD4ET_onek1k_ENSG00000091136	0.80028	0.55151	1	0.640448	0.30416	1	1.04E-05
ENSG00000091136	LAMB1	7	107464244	107743700	224	34	UC_delange2017	CD4NC_onek1k_ENSG00000091136	0.74913	0.59913	0.89935	0.561196	0.35896	0.80883	2.79E-13
ENSG00000091136	LAMB1	7	107464244	107743700	210	28	UC_delange2017	CD8ET_onek1k_ENSG00000091136	0.845821	0.67457	1	0.715413	0.45505	1	1.46E-09
ENSG00000091136	LAMB1	7	107464244	107743700	213	29	UC_delange2017	CD8NC_onek1k_ENSG00000091136	0.792394	0.62644	0.94691	0.627889	0.39243	0.89665	4.24E-11
ENSG00000229153	EPHA1_AS1	7	143004906	143320542	53	15	AD_schwartzentruber2021	MonoC_onek1k_ENSG00000229153	-1	-1	-0.86603	1	0.75	1	3.06E-09
ENSG00000147421	HMBOX1	8	28647911	29022281	171	26	PD_nalls2019	BIN_onek1k_ENSG00000147421	-0.573921	-0.85996	-0.29639	0.329386	0.08785	0.73953	0.00031941
ENSG00000147421	HMBOX1	8	28647911	29022281	177	26	PD_nalls2019	BMem_onek1k_ENSG00000147421	-0.619869	-0.96589	-0.30568	0.384237	0.09344	0.93295	0.00087465
ENSG00000147421	HMBOX1	8	28647911	29022281	185	29	PD_nalls2019	CD8NC_onek1k_ENSG00000147421	-0.521212	-0.86349	-0.20642	0.271662	0.04261	0.74561	0.00316904
ENSG00000171033	PKIA	8	79328374	79617502	116	12	PD_nalls2019	CD4NC_onek1k_ENSG00000171033	-0.670147	-0.98463	-0.35899	0.449098	0.12887	0.9695	0.00070609
ENSG00000104427	ZC2HC1A	8	79478282	79732000	376	19	MS_imsgc2019	BIN_onek1k_ENSG00000104427	-0.79488	-1	-0.47343	0.631834	0.22413	1	0.00033374
ENSG00000104427	ZC2HC1A	8	79478282	79732000	376	19	MS_imsgc2019	BMem_onek1k_ENSG00000104427	-0.751164	-1	-0.39571	0.564247	0.15658	1	0.00064925
ENSG00000104427	ZC2HC1A	8	79478282	79732000	304	17	MS_imsgc2019	CD4NC_onek1k_ENSG00000104427	-0.707584	-0.98955	-0.42518	0.500675	0.18078	0.9792	0.00014713
ENSG00000099290	FAM21A	10	51727648	51993269	83	11	PD_nalls2019	CD4NC_onek1k_ENSG00000099290	-0.525719	-0.74703	-0.2925	0.27638	0.08555	0.55805	0.00014481
ENSG00000226381	RP11_119F19_2	10	81322844	81626085	110	14	PD_nalls2019	CD8ET_onek1k_ENSG00000226381	-0.490315	-0.78812	-0.19021	0.240409	0.03618	0.62113	0.00383721
ENSG00000166272	WBP1L	10	104403727	104676021	323	27	SCZ_pardinas2018	CD4NC_onek1k_ENSG00000166272	0.578978	0.27447	0.88379	0.335216	0.07533	0.78109	0.00097385
ENSG00000166275	C10orf32	10	104513980	104724718	153	7	SCZ_pardinas2018	CD8NC_onek1k_ENSG00000166275	0.571352	0.30178	0.82214	0.326443	0.09107	0.67592	0.00042572
ENSG00000170430	MGMT	10	131165448	131666271	1025	115	PD_nalls2019	BMem_onek1k_ENSG00000170430	-0.342379	-0.55298	-0.13347	0.117223	0.01782	0.30578	0.0014932
ENSG00000185201	IFITM2	11	207631	415272	15	7	CD_delange2017	CD4ET_onek1k_ENSG00000185201	0.773111	0.5006	1	0.5977	0.2506	1	7.21E-05
ENSG00000251661	RP11_326C3_11	11	218640	425631	18	10	MS_imsgc2019	BIN_onek1k_ENSG00000251661	-0.711222	-1	-0.32859	0.505837	0.10797	1	0.00291618
ENSG00000251661	RP11_326C3_11	11	218640	425631	30	21	MS_imsgc2019	CD4NC_onek1k_ENSG00000251661	-0.863606	-1	-0.6299	0.745816	0.39677	1	1.79E-06
ENSG00000251661	RP11_326C3_11	11	218640	425631	48	26	MS_imsgc2019	CD8NC_onek1k_ENSG00000251661	-0.82888	-1	-0.58303	0.687042	0.33992	1	1.04E-06
ENSG00000142089	IFITM3	11	219669	427537	13	8	MS_imsgc2019	CD4ET_onek1k_ENSG00000142089	-0.792017	-1	-0.54747	0.627291	0.29972	1	2.61E-05
ENSG00000142089	IFITM3	11	219669	427537	49	14	MS_imsgc2019	CD8ET_onek1k_ENSG00000142089	-0.83129	-1	-0.60681	0.691044	0.36821	1	2.43E-06
ENSG00000142089	IFITM3	11	219669	427537	4	3	MS_imsgc2019	CD8NC_onek1k_ENSG00000142089	-1	-1	-0.92644	1	0.85829	1	6.89E-08
ENSG00000142089	IFITM3	11	219669	427537	35	18	MS_imsgc2019	MonoC_onek1k_ENSG00000142089	-0.657834	-0.96926	-0.35627	0.432745	0.12693	0.93947	0.00036
ENSG00000110651	CD81	11	2297407	2518649	74	14	PD_nalls2019	BIN_onek1k_ENSG00000110651	-0.639092	-0.99431	-0.28413	0.408439	0.08098	0.98865	0.00264958
ENSG00000166441	RPL27A	11	8603958	8836306	142	19	PD_nalls2019	BIN_onek1k_ENSG00000166441	-0.359645	-0.57921	-0.13632	0.129345	0.01862	0.33549	0.0032095
ENSG00000109920	FNBP4	11	47638072	47888995	172	6	AD_schwartzentruber2021	BMem_onek1k_ENSG00000109920	-0.924489	-1	-0.66098	0.85468	0.4369	1	0.00033245
ENSG00000109920	FNBP4	11	47638072	47888995	180	7	AD_schwartzentruber2021	CD8ET_onek1k_ENSG00000109920	-0.75262	-1	-0.38352	0.566437	0.14709	1	0.00218272
ENSG00000109920	FNBP4	11	47638072	47888995	143	6	AD_schwartzentruber2021	CD8NC_onek1k_ENSG00000109920	-0.760427	-1	-0.39614	0.578249	0.15693	1	0.00202862
ENSG00000134825	TMEM258	11	61435973	61660274	34	8	CD_delange2017	CD4ET_onek1k_ENSG00000134825	1	0.81658	1	1	0.66681	1	8.85E-06
ENSG00000134824	FADS2	11	61460452	61734826	9	6	CD_delange2017	CD4NC_onek1k_ENSG00000134824	1	0.88083	1	1	0.77586	1	7.14E-08
ENSG00000172922	RNASEH2C	11	65382367	65588418	70	9	SCZ_pardinas2018	CD8NC_onek1k_ENSG00000172922	-0.995873	-1	-0.77111	0.991764	0.59462	1	0.0001061
ENSG00000173262	SLC2A14	12	7865108	8143744	92	20	PD_nalls2019	CD8ET_onek1k_ENSG00000173262	0.255312	0.12027	0.38884	0.0651843	0.01447	0.15119	0.00030444
ENSG00000069493	CLEC2D	12	9717565	9948413	180	18	MS_imsgc2019	BIN_onek1k_ENSG00000069493	0.922926	0.69199	1	0.851792	0.47885	1	4.82E-06
ENSG00000184293	CLECL1	12	9768456	9985895	69	7	MS_imsgc2019	BMem_onek1k_ENSG00000184293	-0.819834	-1	-0.51729	0.672128	0.26759	1	0.00037838
ENSG00000184293	CLECL1	12	9768456	9985895	331	20	MS_imsgc2019	CD8ET_onek1k_ENSG00000184293	-0.714937	-1	-0.44255	0.511135	0.19585	1	0.00010648
ENSG00000184293	CLECL1	12	9768456	9985895	87	9	MS_imsgc2019	CD8NC_onek1k_ENSG00000184293	-1	-1	-0.78031	1	0.60889	1	2.21E-05
ENSG00000255760	RP11_428G5_5	12	31930013	32140137	103	14	PD_nalls2019	BMem_onek1k_ENSG00000255760	0.582225	0.23151	0.91562	0.338986	0.0536	0.83837	0.00344461
ENSG00000123427	METTL21B	12	58065275	58276324	84	7	MS_imsgc2019	CD4ET_onek1k_ENSG00000123427	-0.965452	-1	-0.7368	0.932097	0.54288	1	0.00012045
ENSG00000123427	METTL21B	12	58065275	58276324	124	9	MS_imsgc2019	CD8NC_onek1k_ENSG00000123427	-0.968304	-1	-0.74861	0.937613	0.56042	1	3.34E-05
ENSG00000205057	CLLU1OS	12	92713870	92921924	82	12	SCZ_pardinas2018	BIN_onek1k_ENSG00000205057	0.625022	0.2914	0.96364	0.390652	0.08491	0.92861	0.00188548
ENSG00000051825	MPHOSPH9	12	123536867	123828561	142	6	SCZ_pardinas2018	CD8ET_onek1k_ENSG00000051825	1	0.78695	1	1	0.61929	1	0.00023895
ENSG00000051825	MPHOSPH9	12	123536867	123828561	141	6	MS_imsgc2019	CD8ET_onek1k_ENSG00000051825	0.9281	0.59952	1	0.861369	0.35942	1	0.00166247
ENSG00000051825	MPHOSPH9	12	123536867	123828561	207	12	SCZ_pardinas2018	CD8NC_onek1k_ENSG00000051825	0.726323	0.4045	1	0.527545	0.16362	1	0.00047809
ENSG00000151773	CCDC122	13	44298045	44553827	136	13	CD_delange2017	CD4ET_onek1k_ENSG00000151773	-0.746272	-1	-0.41866	0.556922	0.17528	1	0.00055297
ENSG00000151773	CCDC122	13	44298045	44553827	160	14	CD_delange2017	CD8NC_onek1k_ENSG00000151773	-0.549068	-0.8656	-0.22087	0.301476	0.04878	0.74927	0.00367123
ENSG00000139746	RBM26	13	79785962	80080612	253	5	SCZ_pardinas2018	BIN_onek1k_ENSG00000139746	0.997952	0.77027	1	0.995908	0.59332	1	0.00083127
ENSG00000092108	SCFD1	14	30991318	31305018	141	10	ALS_vanrheenen2021	CD4NC_onek1k_ENSG00000092108	-1	-1	-0.77485	1	0.6004	1	5.08E-05
ENSG00000165502	RPL36AL	14	49985237	50187403	122	19	PD_nalls2019	BIN_onek1k_ENSG00000165502	-0.237952	-0.39105	-0.08292	0.0566213	0.0069	0.15292	0.00324635
ENSG00000165502	RPL36AL	14	49985237	50187403	129	19	PD_nalls2019	CD4ET_onek1k_ENSG00000165502	-0.225834	-0.36483	-0.08438	0.051001	0.00712	0.1331	0.00242345
ENSG00000165502	RPL36AL	14	49985237	50187403	236	21	PD_nalls2019	CD8ET_onek1k_ENSG00000165502	-0.263792	-0.40027	-0.12346	0.0695861	0.01524	0.16022	0.00042527
ENSG00000165502	RPL36AL	14	49985237	50187403	212	19	PD_nalls2019	CD8NC_onek1k_ENSG00000165502	-0.280819	-0.4182	-0.14033	0.0788595	0.01969	0.17489	0.00014374
ENSG00000258757	RP11_841O20_2	14	53007557	53208284	51	9	AD_schwartzentruber2021	CD4ET_onek1k_ENSG00000258757	0.70895	0.3482	1	0.50261	0.12124	1	0.00182336
ENSG00000126777	KTN1	14	55925790	56268244	574	27	PD_nalls2019	CD4NC_onek1k_ENSG00000126777	0.454179	0.19885	0.69821	0.206279	0.03954	0.4875	0.00106364
ENSG00000126777	KTN1	14	55925790	56268244	137	15	PD_nalls2019	CD8ET_onek1k_ENSG00000126777	0.614507	0.34226	0.87803	0.377619	0.11714	0.77093	0.00021327
ENSG00000197119	SLC25A29	14	100657448	100872884	118	25	PD_nalls2019	CD8ET_onek1k_ENSG00000197119	0.224681	0.0884	0.36107	0.0504814	0.00782	0.13037	0.00172484
ENSG00000171262	FAM98B	15	38646328	38879911	21	6	SCZ_pardinas2018	CD4NC_onek1k_ENSG00000171262	-0.73497	-1	-0.36774	0.54018	0.13523	1	0.00224453
ENSG00000103202	NME4	16	346725	560367	147	31	PD_nalls2019	BMem_onek1k_ENSG00000103202	-0.274937	-0.45431	-0.09537	0.0755901	0.0091	0.2064	0.00385399
ENSG00000166501	PRKCB	16	23747322	24331932	234	21	UC_delange2017	MonoC_onek1k_ENSG00000166501	0.795005	0.49498	1	0.632033	0.245	1	0.00010362
ENSG00000178952	TUFM	16	28753732	28957729	112	9	CD_delange2017	BIN_onek1k_ENSG00000178952	1	0.89703	1	1	0.80466	1	4.00E-11
ENSG00000178952	TUFM	16	28753732	28957729	110	8	CD_delange2017	BMem_onek1k_ENSG00000178952	1	0.89552	1	1	0.80195	1	8.37E-10
ENSG00000178952	TUFM	16	28753732	28957729	112	9	CD_delange2017	CD4ET_onek1k_ENSG00000178952	1	0.89659	1	1	0.80388	1	7.55E-10
ENSG00000178952	TUFM	16	28753732	28957729	115	10	PD_nalls2019	CD4ET_onek1k_ENSG00000178952	-0.349174	-0.571	-0.12315	0.121922	0.01517	0.32604	0.00373594
ENSG00000178952	TUFM	16	28753732	28957729	119	12	CD_delange2017	CD8ET_onek1k_ENSG00000178952	1	0.88485	1	1	0.78296	1	2.90E-10
ENSG00000178952	TUFM	16	28753732	28957729	122	13	PD_nalls2019	CD8ET_onek1k_ENSG00000178952	-0.345525	-0.55954	-0.12658	0.119387	0.01605	0.31309	0.00266347
ENSG00000178952	TUFM	16	28753732	28957729	118	10	CD_delange2017	CD8NC_onek1k_ENSG00000178952	1	0.89573	1	1	0.80233	1	3.45E-11
ENSG00000178952	TUFM	16	28753732	28957729	102	6	CD_delange2017	MonoC_onek1k_ENSG00000178952	0.754672	0.47786	0.99743	0.56953	0.22835	0.99486	0.0001042
ENSG00000155393	HEATR3	16	49999852	50240298	73	8	CD_delange2017	CD4NC_onek1k_ENSG00000155393	-0.953178	-1	-0.65562	0.908548	0.42984	1	0.00064324
ENSG00000121281	ADCY7	16	50180048	50452046	7	3	CD_delange2017	CD8ET_onek1k_ENSG00000121281	-0.842438	-1	-0.54479	0.709702	0.2968	1	0.00061257
ENSG00000166164	BRD7	16	50247398	50502845	31	5	CD_delange2017	CD8ET_onek1k_ENSG00000166164	-0.888235	-1	-0.69126	0.788961	0.47784	1	3.07E-06
ENSG00000166164	BRD7	16	50247398	50502845	31	5	UC_delange2017	CD8ET_onek1k_ENSG00000166164	-0.817102	-1	-0.48136	0.667656	0.23171	1	0.00089784
ENSG00000198848	CES1	16	55736763	55967249	47	14	PD_nalls2019	CD4NC_onek1k_ENSG00000198848	-0.376443	-0.60504	-0.13722	0.141709	0.01883	0.36607	0.00210457
ENSG00000198848	CES1	16	55736763	55967249	74	14	PD_nalls2019	CD8ET_onek1k_ENSG00000198848	-0.339091	-0.50869	-0.16247	0.114983	0.0264	0.25877	0.00030372
ENSG00000198848	CES1	16	55736763	55967249	58	10	PD_nalls2019	CD8NC_onek1k_ENSG00000198848	-0.527741	-0.82821	-0.2167	0.27851	0.04696	0.68593	0.00210434
ENSG00000198848	CES1	16	55736763	55967249	105	16	PD_nalls2019	MonoC_onek1k_ENSG00000198848	-0.300793	-0.47705	-0.11946	0.0904764	0.01427	0.22757	0.00167108
ENSG00000102898	NUTF2	16	67780635	68006470	71	6	SCZ_pardinas2018	CD8NC_onek1k_ENSG00000102898	-1	-1	-0.81173	1	0.65891	1	9.13E-05
ENSG00000161929	SCIMP	17	5012256	5238155	178	14	AD_schwartzentruber2021	BIN_onek1k_ENSG00000161929	0.799392	0.49599	1	0.639027	0.24601	1	0.00024711
ENSG00000161929	SCIMP	17	5012256	5238155	162	15	AD_schwartzentruber2021	BMem_onek1k_ENSG00000161929	0.634117	0.30008	0.97167	0.402104	0.09005	0.94414	0.00170848
ENSG00000170291	ELP5	17	7054735	7263259	133	40	PD_nalls2019	CD4NC_onek1k_ENSG00000170291	-0.219402	-0.36	-0.07366	0.0481374	0.00543	0.1296	0.00328431
ENSG00000128487	SPECC1	17	19812657	20322339	189	7	SCZ_pardinas2018	CD8ET_onek1k_ENSG00000128487	0.737093	0.36232	1	0.543306	0.13128	1	0.00191137
ENSG00000172057	ORMDL3	17	37977294	38183854	222	26	CD_delange2017	BIN_onek1k_ENSG00000172057	-0.717381	-0.88981	-0.53227	0.514636	0.28331	0.79176	7.08E-09
ENSG00000172057	ORMDL3	17	37977294	38183854	241	29	PD_nalls2019	BIN_onek1k_ENSG00000172057	-0.379943	-0.52873	-0.22711	0.144357	0.05158	0.27956	5.87E-06
ENSG00000172057	ORMDL3	17	37977294	38183854	222	26	UC_delange2017	BIN_onek1k_ENSG00000172057	-0.699751	-0.87811	-0.51399	0.489651	0.26419	0.77107	2.59E-08
ENSG00000172057	ORMDL3	17	37977294	38183854	174	20	CD_delange2017	BMem_onek1k_ENSG00000172057	-0.738477	-0.91638	-0.54735	0.545349	0.29959	0.83976	2.88E-08
ENSG00000172057	ORMDL3	17	37977294	38183854	189	22	PD_nalls2019	BMem_onek1k_ENSG00000172057	-0.332405	-0.49617	-0.16196	0.110493	0.02623	0.24618	0.00021361
ENSG00000172057	ORMDL3	17	37977294	38183854	174	20	UC_delange2017	BMem_onek1k_ENSG00000172057	-0.7354	-0.91755	-0.54089	0.540813	0.29257	0.8419	2.96E-08
ENSG00000172057	ORMDL3	17	37977294	38183854	158	15	CD_delange2017	CD4ET_onek1k_ENSG00000172057	-0.785736	-0.97495	-0.57412	0.617381	0.32961	0.95053	2.38E-07
ENSG00000172057	ORMDL3	17	37977294	38183854	158	15	UC_delange2017	CD4ET_onek1k_ENSG00000172057	-0.694712	-0.90279	-0.4717	0.482624	0.2225	0.81502	2.25E-06
ENSG00000172057	ORMDL3	17	37977294	38183854	93	19	CD_delange2017	CD4NC_onek1k_ENSG00000172057	-0.842868	-1	-0.64899	0.710426	0.42119	1	2.19E-08
ENSG00000172057	ORMDL3	17	37977294	38183854	93	19	UC_delange2017	CD4NC_onek1k_ENSG00000172057	-0.649347	-0.93408	-0.37692	0.421651	0.14207	0.8725	0.00012176
ENSG00000172057	ORMDL3	17	37977294	38183854	258	28	CD_delange2017	CD8ET_onek1k_ENSG00000172057	-0.71694	-0.8531	-0.56935	0.514002	0.32415	0.72778	3.38E-13
ENSG00000172057	ORMDL3	17	37977294	38183854	277	30	PD_nalls2019	CD8ET_onek1k_ENSG00000172057	-0.203861	-0.3379	-0.07127	0.0415594	0.00514	0.11418	0.0034441
ENSG00000172057	ORMDL3	17	37977294	38183854	258	28	UC_delange2017	CD8ET_onek1k_ENSG00000172057	-0.632926	-0.79097	-0.46987	0.400596	0.22078	0.62564	3.69E-10
ENSG00000172057	ORMDL3	17	37977294	38183854	169	18	CD_delange2017	CD8NC_onek1k_ENSG00000172057	-0.614737	-0.80147	-0.41477	0.377901	0.17203	0.64235	6.83E-07
ENSG00000172057	ORMDL3	17	37977294	38183854	169	18	UC_delange2017	CD8NC_onek1k_ENSG00000172057	-0.420098	-0.63492	-0.20019	0.176482	0.04008	0.40312	0.00060409
ENSG00000167914	GSDMA	17	38019226	38234019	163	15	CD_delange2017	CD4NC_onek1k_ENSG00000167914	-0.520703	-0.78281	-0.25142	0.271131	0.06321	0.61279	0.00095187
ENSG00000167914	GSDMA	17	38019226	38234019	177	16	PD_nalls2019	CD4NC_onek1k_ENSG00000167914	-0.47394	-0.70675	-0.23075	0.224619	0.05325	0.4995	0.00046913
ENSG00000167914	GSDMA	17	38019226	38234019	163	15	UC_delange2017	CD4NC_onek1k_ENSG00000167914	-0.645369	-0.88966	-0.39277	0.416501	0.15427	0.7915	6.11E-05
ENSG00000120088	CRHR1	17	43599267	44013194	4	4	PD_nalls2019	CD8NC_onek1k_ENSG00000120088	-0.508868	-0.75567	-0.24375	0.258947	0.05942	0.57103	0.00042911
ENSG00000214401	KANSL1_AS1	17	44170942	44374089	33	9	PD_nalls2019	BIN_onek1k_ENSG00000214401	-0.224524	-0.32087	-0.12709	0.0504108	0.01615	0.10296	1.24E-05
ENSG00000214401	KANSL1_AS1	17	44170942	44374089	171	6	PD_nalls2019	BMem_onek1k_ENSG00000214401	-0.170846	-0.27622	-0.06333	0.0291884	0.00401	0.0763	0.00173154
ENSG00000214401	KANSL1_AS1	17	44170942	44374089	19	5	PD_nalls2019	CD4NC_onek1k_ENSG00000214401	-0.320797	-0.44488	-0.19256	0.102911	0.03708	0.19792	2.58E-06
ENSG00000214401	KANSL1_AS1	17	44170942	44374089	13	5	PD_nalls2019	CD8ET_onek1k_ENSG00000214401	-0.831341	-0.89746	-0.75931	0.691128	0.57655	0.80544	1.34E-39
ENSG00000214401	KANSL1_AS1	17	44170942	44374089	21	6	PD_nalls2019	CD8NC_onek1k_ENSG00000214401	-0.768194	-0.85886	-0.67428	0.590123	0.45466	0.73763	1.13E-25
ENSG00000070526	ST6GALNAC1	17	74520843	74739920	62	10	PD_nalls2019	CD4ET_onek1k_ENSG00000070526	0.855431	0.59393	1	0.731763	0.35276	1	4.63E-05
ENSG00000087157	PGS1	17	76274721	76521195	95	12	ALS_vanrheenen2021	CD4NC_onek1k_ENSG00000087157	-0.760884	-1	-0.40758	0.578945	0.16612	1	0.00122318
ENSG00000224877	C17orf89	17	79113039	79315081	80	26	PD_nalls2019	CD8NC_onek1k_ENSG00000224877	-0.42636	-0.64083	-0.19935	0.181783	0.03974	0.41066	0.00056974
ENSG00000260302	RP11_973H7_1	18	12674650	12875922	26	8	CD_delange2017	CD8ET_onek1k_ENSG00000260302	0.57177	0.29261	0.83504	0.326921	0.08562	0.69729	0.00064126
ENSG00000172270	BSG	19	471297	683493	4	4	PD_nalls2019	MonoC_onek1k_ENSG00000172270	-0.906885	-1	-0.66739	0.822441	0.44541	1	0.00018585
ENSG00000197766	CFD	19	759453	963453	9	8	PD_nalls2019	CD8ET_onek1k_ENSG00000197766	-0.298853	-0.45405	-0.1401	0.089313	0.01963	0.20616	0.00041178
ENSG00000197766	CFD	19	759453	963453	69	31	PD_nalls2019	MonoC_onek1k_ENSG00000197766	-0.253579	-0.38991	-0.11889	0.0643023	0.01414	0.15203	0.00036239
ENSG00000064666	CNN2	19	926298	1139068	38	14	MS_imsgc2019	CD8ET_onek1k_ENSG00000064666	0.665508	0.28978	1	0.442901	0.08397	1	0.00302304
ENSG00000167468	GPX4	19	1003936	1206787	51	25	CD_delange2017	CD4NC_onek1k_ENSG00000167468	0.363769	0.17404	0.55016	0.132328	0.03029	0.30268	0.00041345
ENSG00000167468	GPX4	19	1003936	1206787	31	18	CD_delange2017	CD8NC_onek1k_ENSG00000167468	0.397109	0.16411	0.62373	0.157695	0.02693	0.38904	0.00174541
ENSG00000105371	ICAM4	19	10297643	10499198	17	9	CD_delange2017	MonoC_onek1k_ENSG00000105371	0.828585	0.50971	1	0.686554	0.25981	1	0.0004182
ENSG00000105127	AKAP8	19	15364196	15590609	88	7	CD_delange2017	CD4NC_onek1k_ENSG00000105127	-0.825768	-1	-0.51053	0.681892	0.26064	1	0.00053153
ENSG00000105127	AKAP8	19	15364196	15590609	80	5	CD_delange2017	CD8NC_onek1k_ENSG00000105127	-0.987155	-1	-0.75798	0.974475	0.57453	1	0.00037635
ENSG00000099308	MAST3	19	18108603	18362502	105	18	MS_imsgc2019	CD4NC_onek1k_ENSG00000099308	-0.827729	-1	-0.56707	0.685136	0.32157	1	1.75E-05
ENSG00000099308	MAST3	19	18108603	18362502	120	20	MS_imsgc2019	CD8ET_onek1k_ENSG00000099308	-0.97651	-1	-0.77752	0.953573	0.60453	1	6.84E-07
ENSG00000099308	MAST3	19	18108603	18362502	33	7	MS_imsgc2019	CD8NC_onek1k_ENSG00000099308	-0.951392	-1	-0.67271	0.905147	0.45254	1	0.00044853
ENSG00000254858	MPV17L2	19	18203992	18407758	47	10	MS_imsgc2019	CD4NC_onek1k_ENSG00000254858	-0.979809	-1	-0.75326	0.960026	0.5674	1	3.98E-05
ENSG00000130511	SSBP4	19	18429674	18645372	127	9	PD_nalls2019	CD8NC_onek1k_ENSG00000130511	0.633213	0.29567	0.94689	0.400959	0.08742	0.89661	0.00177427
ENSG00000160013	PTGIR	19	47023725	47228375	133	30	UC_delange2017	CD4NC_onek1k_ENSG00000160013	-0.705136	-1	-0.44488	0.497217	0.19792	1	1.59E-05
ENSG00000160013	PTGIR	19	47023725	47228375	29	11	UC_delange2017	CD8NC_onek1k_ENSG00000160013	-0.976039	-1	-0.74826	0.952652	0.5599	1	3.22E-05
ENSG00000167414	GNG8	19	47037333	47237942	8	4	UC_delange2017	CD4NC_onek1k_ENSG00000167414	-1	-1	-0.8703	1	0.75742	1	7.31E-06
ENSG00000104894	CD37	19	49738428	49946592	224	15	MS_imsgc2019	BIN_onek1k_ENSG00000104894	-1	-1	-0.85791	1	0.736	1	3.32E-09
ENSG00000104894	CD37	19	49738428	49946592	220	15	MS_imsgc2019	BMem_onek1k_ENSG00000104894	-1	-1	-0.86732	1	0.75224	1	3.25E-09
ENSG00000104894	CD37	19	49738428	49946592	19	4	MS_imsgc2019	CD4ET_onek1k_ENSG00000104894	-1	-1	-0.82555	1	0.68152	1	4.84E-05
ENSG00000104894	CD37	19	49738428	49946592	42	10	MS_imsgc2019	CD4NC_onek1k_ENSG00000104894	-1	-1	-0.83333	1	0.69444	1	1.21E-06
ENSG00000104894	CD37	19	49738428	49946592	99	13	MS_imsgc2019	CD8ET_onek1k_ENSG00000104894	-0.859931	-1	-0.59138	0.739482	0.34973	1	5.52E-05
ENSG00000126456	IRF3	19	50062826	50269132	16	8	SCZ_pardinas2018	CD4NC_onek1k_ENSG00000126456	-0.714519	-1	-0.35906	0.510538	0.12892	1	0.00222351
ENSG00000083845	RPS5	19	58797767	59006173	112	31	PD_nalls2019	BIN_onek1k_ENSG00000083845	0.241714	0.12871	0.35195	0.0584256	0.01657	0.12387	3.41E-05
ENSG00000083845	RPS5	19	58797767	59006173	87	26	PD_nalls2019	CD8ET_onek1k_ENSG00000083845	0.218949	0.08336	0.356	0.0479387	0.00695	0.12673	0.00216649
ENSG00000124140	SLC12A5	20	44550356	44788784	13	3	CD_delange2017	CD8NC_onek1k_ENSG00000124140	-1	-1	-0.85656	1	0.73369	1	7.57E-05
ENSG00000124205	EDN3	20	57775482	58001047	14	4	CD_delange2017	CD8NC_onek1k_ENSG00000124205	-1	-1	-0.79679	1	0.63487	1	0.00074173
ENSG00000225978	HAR1A	20	61633483	61835738	25	15	PD_nalls2019	CD8ET_onek1k_ENSG00000225978	-0.397993	-0.62819	-0.16294	0.158398	0.02655	0.39463	0.00181447
ENSG00000125534	PPDPF	20	62052077	62253559	30	15	PD_nalls2019	BIN_onek1k_ENSG00000125534	-0.254037	-0.41719	-0.08639	0.0645347	0.0075	0.17405	0.00332317
ENSG00000125534	PPDPF	20	62052077	62253559	42	19	PD_nalls2019	CD8ET_onek1k_ENSG00000125534	-0.264363	-0.40986	-0.1138	0.0698877	0.01295	0.16798	0.00062261
ENSG00000125534	PPDPF	20	62052077	62253559	36	17	PD_nalls2019	CD8NC_onek1k_ENSG00000125534	-0.250283	-0.39415	-0.10246	0.0626414	0.0105	0.15536	0.00105654
ENSG00000130589	HELZ2	20	62089439	62305592	38	6	CD_delange2017	CD4NC_onek1k_ENSG00000130589	0.798807	0.43974	1	0.638093	0.19337	1	0.0018324
ENSG00000130589	HELZ2	20	62089439	62305592	38	6	UC_delange2017	CD4NC_onek1k_ENSG00000130589	0.968666	0.73542	1	0.938313	0.54084	1	0.00021823
ENSG00000197457	STMN3	20	62171061	62384780	75	12	CD_delange2017	BIN_onek1k_ENSG00000197457	0.941666	0.71019	1	0.886734	0.50437	1	3.08E-05
ENSG00000197457	STMN3	20	62171061	62384780	75	12	UC_delange2017	BIN_onek1k_ENSG00000197457	0.675464	0.31598	1	0.456252	0.09984	1	0.0022474
ENSG00000197457	STMN3	20	62171061	62384780	108	16	CD_delange2017	BMem_onek1k_ENSG00000197457	1	0.77396	1	1	0.59901	1	4.36E-07
ENSG00000197457	STMN3	20	62171061	62384780	108	16	UC_delange2017	BMem_onek1k_ENSG00000197457	1	0.79004	1	1	0.62416	1	3.86E-06
ENSG00000197457	STMN3	20	62171061	62384780	243	30	CD_delange2017	CD4ET_onek1k_ENSG00000197457	1	0.84198	1	1	0.70893	1	7.21E-10
ENSG00000197457	STMN3	20	62171061	62384780	242	30	UC_delange2017	CD4ET_onek1k_ENSG00000197457	0.605718	0.35969	0.8469	0.366894	0.12938	0.71725	3.76E-05
ENSG00000197457	STMN3	20	62171061	62384780	207	33	CD_delange2017	CD8ET_onek1k_ENSG00000197457	1	0.819	1	1	0.67076	1	7.54E-11
ENSG00000197457	STMN3	20	62171061	62384780	206	33	UC_delange2017	CD8ET_onek1k_ENSG00000197457	0.644566	0.41002	0.87841	0.415466	0.16811	0.77161	8.84E-06
ENSG00000197457	STMN3	20	62171061	62384780	249	33	CD_delange2017	CD8NC_onek1k_ENSG00000197457	0.986449	0.83493	1	0.973082	0.69711	1	4.85E-11
ENSG00000197457	STMN3	20	62171061	62384780	248	32	UC_delange2017	CD8NC_onek1k_ENSG00000197457	0.617103	0.39566	0.83213	0.380816	0.15655	0.69244	3.54E-06
ENSG00000155307	SAMSN1	21	15757549	16055723	496	82	UC_delange2017	CD8ET_onek1k_ENSG00000155307	-0.584133	-0.90475	-0.30213	0.341211	0.09128	0.81857	0.00017945
ENSG00000142188	TMEM50B	21	34704792	34952318	241	20	CD_delange2017	BIN_onek1k_ENSG00000142188	0.764141	0.43042	1	0.583911	0.18526	1	0.0004412
ENSG00000142188	TMEM50B	21	34704792	34952318	245	21	CD_delange2017	CD4ET_onek1k_ENSG00000142188	0.613035	0.30171	0.92558	0.375812	0.09103	0.8567	0.0008463
ENSG00000142188	TMEM50B	21	34704792	34952318	245	21	CD_delange2017	CD8ET_onek1k_ENSG00000142188	0.551819	0.25045	0.84682	0.304505	0.06273	0.7171	0.00140541
ENSG00000182362	YBEY	21	47606251	47817665	431	32	PD_nalls2019	MonoC_onek1k_ENSG00000182362	0.448445	0.23097	0.66129	0.201103	0.05335	0.4373	0.00020526
ENSG00000100075	SLC25A1	22	19063095	19266343	87	14	PD_nalls2019	CD8ET_onek1k_ENSG00000100075	0.465779	0.19694	0.72755	0.21695	0.03878	0.52932	0.00191298
ENSG00000185651	UBE2L3	22	21803736	22078323	67	5	CD_delange2017	CD8ET_onek1k_ENSG00000185651	-1	-1	-0.90602	1	0.82088	1	3.38E-08
ENSG00000100079	LGALS2	22	37866255	38078623	69	17	PD_nalls2019	MonoC_onek1k_ENSG00000100079	0.411142	0.17869	0.63991	0.169038	0.03193	0.40949	0.00123197
ENSG00000100311	PDGFB	22	39519364	39740756	13	5	CD_delange2017	CD4NC_onek1k_ENSG00000100311	0.804615	0.44526	1	0.647406	0.19826	1	0.00198614
ENSG00000100316	RPL3	22	39608887	39816394	59	6	CD_delange2017	CD8ET_onek1k_ENSG00000100316	0.75811	0.49982	0.98868	0.574731	0.24982	0.97749	6.02E-05
ENSG00000100321	SYNGR1	22	39645930	39881593	63	9	CD_delange2017	BIN_onek1k_ENSG00000100321	0.598281	0.2464	0.94064	0.35794	0.06072	0.8848	0.00363742
ENSG00000100321	SYNGR1	22	39645930	39881593	63	9	UC_delange2017	BIN_onek1k_ENSG00000100321	0.822254	0.4663	1	0.676102	0.21743	1	0.00122164
ENSG00000100321	SYNGR1	22	39645930	39881593	106	16	CD_delange2017	BMem_onek1k_ENSG00000100321	0.573619	0.33716	0.79649	0.329038	0.11368	0.63439	4.82E-05
ENSG00000100321	SYNGR1	22	39645930	39881593	106	16	UC_delange2017	BMem_onek1k_ENSG00000100321	0.719501	0.42329	1	0.517682	0.17917	1	0.00016397
ENSG00000100321	SYNGR1	22	39645930	39881593	184	28	CD_delange2017	CD8ET_onek1k_ENSG00000100321	0.573812	0.39189	0.74556	0.329261	0.15357	0.55587	1.55E-07
ENSG00000100321	SYNGR1	22	39645930	39881593	184	28	UC_delange2017	CD8ET_onek1k_ENSG00000100321	0.57709	0.31582	0.86503	0.333033	0.09974	0.74828	0.00011735
ENSG00000100321	SYNGR1	22	39645930	39881593	124	18	CD_delange2017	CD8NC_onek1k_ENSG00000100321	0.412262	0.17497	0.64393	0.16996	0.03061	0.41464	0.00136929
ENSG00000100321	SYNGR1	22	39645930	39881593	124	18	UC_delange2017	CD8NC_onek1k_ENSG00000100321	0.498052	0.19598	0.80044	0.248056	0.03841	0.6407	0.00323676
ENSG00000183172	SMDT1	22	42375695	42580288	277	24	SCZ_pardinas2018	BIN_onek1k_ENSG00000183172	0.718517	0.52312	0.91534	0.516266	0.27366	0.83785	1.01E-08
ENSG00000183172	SMDT1	22	42375695	42580288	279	24	SCZ_pardinas2018	BMem_onek1k_ENSG00000183172	0.767238	0.57309	0.96487	0.588655	0.32844	0.93097	2.75E-09
ENSG00000183172	SMDT1	22	42375695	42580288	281	25	SCZ_pardinas2018	CD4ET_onek1k_ENSG00000183172	0.676113	0.47983	0.87893	0.457129	0.23024	0.77252	3.23E-08
ENSG00000183172	SMDT1	22	42375695	42580288	270	25	SCZ_pardinas2018	CD8ET_onek1k_ENSG00000183172	0.725823	0.53654	0.91488	0.526818	0.28787	0.837	3.96E-09
ENSG00000183172	SMDT1	22	42375695	42580288	255	25	SCZ_pardinas2018	CD8NC_onek1k_ENSG00000183172	0.741272	0.5499	0.93309	0.549484	0.30239	0.87065	2.88E-09
ENSG00000183172	SMDT1	22	42375695	42580288	270	22	SCZ_pardinas2018	MonoC_onek1k_ENSG00000183172	0.746234	0.52992	0.95819	0.556865	0.28082	0.91813	2.52E-07
ENSG00000100197	CYP2D6	22	42422501	42626908	28	5	SCZ_pardinas2018	CD4NC_onek1k_ENSG00000100197	-0.70043	-1	-0.34896	0.490603	0.12177	1	0.00233036
ENSG00000189306	RRP7A	22	42805974	43015808	65	18	PD_nalls2019	CD8ET_onek1k_ENSG00000189306	-0.376859	-0.60591	-0.14728	0.142023	0.02169	0.36713	0.00214539
ENSG00000198355	PIM3	22	50254161	50457728	29	6	UC_delange2017	BMem_onek1k_ENSG00000198355	0.969117	0.77468	1	0.939188	0.60013	1	3.44E-05
ENSG00000025708	TYMP	22	50864181	51068485	12	6	MS_imsgc2019	BMem_onek1k_ENSG00000025708	-0.981942	-1	-0.76066	0.964211	0.5786	1	0.00021275
ENSG00000025708	TYMP	22	50864181	51068485	21	8	MS_imsgc2019	CD8NC_onek1k_ENSG00000025708	-0.706394	-1	-0.38734	0.498992	0.15003	1	0.00089597
ENSG00000100299	ARSA	22	50961182	51166607	30	16	PD_nalls2019	CD8ET_onek1k_ENSG00000100299	0.446685	0.24938	0.64081	0.199528	0.06219	0.41064	5.10E-05

## Sheet: Supplementary_Data_3
Colocalization results between diseases and expressed genes across immune cell types for disease-cell type pairs with Posterior Probability, PP H4 ≥ 0.8, indicating evidence of a shared causal signal.
GWAS trait	Cell type	Chr	Gene expressed	N SNPs	PP (H4)		Acroynms: AD = Alzheimer’s disease; CD = Crohn’s disease; PD = Parkinson’s disease; UC = Ulcerative colitis; MS = Multiple sclerosis; SCZ = Schizophrenia
UC	Effector memory CD8+ T cells	1	TNFRSF14	323	0.98
SCZ	Naïve/central memory CD8+ T cells	1	CTSS	299	0.96
CD	Naïve/central memory CD8+ T cells	1	SCAMP3	161	0.84
MS	Immature and naïve B cells	1	FCRL3	456	0.94
MS	Effector memory CD8+ T cells	1	FCRL3	456	0.82
MS	Immature and naïve B cells	1	RGS1	332	0.93
PD	Naïve/central memory CD4+ T cells	1	RAB7L1	311	0.93
SCZ	Naïve/central memory CD4+ T cells	2	FOXN2	504	0.99
SCZ	Effector memory CD8+ T cells	2	FOXN2	504	0.99
SCZ	Naïve/central memory CD8+ T cells	2	FOXN2	504	0.99
MS	Naïve/central memory CD4+ T cells	2	PLEK	557	0.88
SCZ	Effector memory CD8+ T cells	3	PPM1M	226	0.99
SCZ	Naïve/central memory CD8+ T cells	3	PPM1M	226	0.99
MS	Immature and naïve B cells	3	EAF2	593	0.92
MS	Memory B cells	3	EAF2	593	0.92
SCZ	Effector memory CD8+ T cells	5	EMB	502	0.89
CD	Immature and naïve B cells	5	ERAP2	766	0.87
CD	Memory B cells	5	ERAP2	766	0.88
CD	Effector memory CD4+ T cells	5	ERAP2	766	0.86
CD	Effector memory CD8+ T cells	5	ERAP2	766	0.86
CD	Naïve/central memory CD8+ T cells	5	ERAP2	766	0.85
UC	Naïve/central memory CD8+ T cells	5	RGS14	194	0.99
MS	Effector memory CD8+ T cells	6	HIST1H1D	419	0.93
MS	Immature and naïve B cells	6	AHI1	332	0.99
MS	Memory B cells	6	AHI1	332	0.99
MS	Effector memory CD4+ T cells	6	AHI1	332	0.99
MS	Naïve/central memory CD4+ T cells	6	AHI1	332	0.99
MS	Effector memory CD8+ T cells	6	AHI1	332	0.99
MS	Naïve/central memory CD8+ T cells	6	AHI1	332	0.99
SCZ	Effector memory CD8+ T cells	7	MAD1L1	1300	0.91
UC	Memory B cells	7	LAMB1	496	0.97
MS	Immature and naïve B cells	8	ZC2HC1A	442	0.94
MS	Memory B cells	8	ZC2HC1A	442	0.94
MS	Naïve/central memory CD4+ T cells	8	ZC2HC1A	442	0.93
CD	Effector memory CD4+ T cells	11	IFITM2	612	1.00
MS	Monocytes	11	IFITM3	610	1.00
AD	Memory B cells	11	FNBP4	319	0.91
CD	Effector memory CD4+ T cells	11	TMEM258	341	0.93
SCZ	Naïve/central memory CD8+ T cells	11	RNASEH2C	373	0.82
MS	Immature and naïve B cells	12	CLEC2D	700	0.98
MS	Effector memory CD8+ T cells	12	CLECL1	660	0.97
MS	Naïve/central memory CD8+ T cells	12	CLECL1	660	0.93
MS	Effector memory CD4+ T cells	12	METTL21B	217	0.93
MS	Naïve/central memory CD8+ T cells	12	METTL21B	217	0.93
CD	Immature and naïve B cells	16	TUFM	142	0.97
CD	Memory B cells	16	TUFM	142	0.93
CD	Effector memory CD4+ T cells	16	TUFM	142	0.96
CD	Effector memory CD8+ T cells	16	TUFM	142	0.94
CD	Naïve/central memory CD8+ T cells	16	TUFM	142	0.97
CD	Monocytes	16	TUFM	142	0.90
UC	Effector memory CD8+ T cells	16	BRD7	427	0.87
SCZ	Naïve/central memory CD8+ T cells	16	NUTF2	134	0.96
AD	Immature and naïve B cells	17	SCIMP	437	0.99
AD	Memory B cells	17	SCIMP	437	0.86
CD	Effector memory CD4+ T cells	17	ORMDL3	380	0.95
UC	Effector memory CD4+ T cells	17	ORMDL3	380	0.95
PD	Immature and naïve B cells	17	KANSL1_AS1	213	0.88
PD	Memory B cells	17	KANSL1_AS1	213	0.87
PD	Naïve/central memory CD4+ T cells	17	KANSL1_AS1	213	0.88
PD	Naïve/central memory CD8+ T cells	17	KANSL1_AS1	213	0.87
CD	Naïve/central memory CD4+ T cells	19	AKAP8	159	0.83
CD	Naïve/central memory CD8+ T cells	19	AKAP8	159	0.90
MS	Naïve/central memory CD4+ T cells	19	MPV17L2	477	0.83
UC	Naïve/central memory CD4+ T cells	19	PTGIR	399	0.96
UC	Naïve/central memory CD8+ T cells	19	PTGIR	399	0.98
UC	Naïve/central memory CD4+ T cells	19	GNG8	361	0.97
MS	Immature and naïve B cells	19	CD37	399	0.99
MS	Memory B cells	19	CD37	399	0.97
MS	Effector memory CD4+ T cells	19	CD37	399	0.98
MS	Naïve/central memory CD4+ T cells	19	CD37	399	0.97
MS	Effector memory CD8+ T cells	19	CD37	399	0.97
SCZ	Naïve/central memory CD4+ T cells	19	IRF3	218	0.95
CD	Naïve/central memory CD8+ T cells	20	EDN3	304	0.98
CD	Effector memory CD8+ T cells	22	UBE2L3	262	0.95
UC	Immature and naïve B cells	22	SYNGR1	444	0.83
SCZ	Monocytes	22	SMDT1	354	0.88
UC	Memory B cells	22	PIM3	407	0.97
MS	Memory B cells	22	TYMP	489	0.99
PD	Effector memory CD8+ T cells	22	ARSA	435	0.88

## Sheet: Supplementary_Data_4
Regional genetic correlations between diseases and gene expression levels, for which the implicated loci did not harbour genome-wide significant GWAS variants (p-value < 5E-8).
Gene expressed	Chr	N SNPs in model	GWAS trait	Cell type	Local rg	p-value	SNP with most significant GWAS p-value	Most significant GWAS p-value	Acroynms: AD = Alzheimer’s disease; CD = Crohn’s disease; MS = Multiple sclerosis; PD = Parkinson’s disease; SCZ = Schizophrenia; UC = Ulcerative colitis; BMem = Memory B cells; CD4ET = CD4+ effector memory T cells; CD4NC = CD4+ naïve T cells; CD8ET = CD8+ effector memory T cells; CD8NC = CD8+ naïve T cells.
PARK7	1	49	CD	CD8NC	-0.732	3.753E-03	rs35087108	1.36E-07
RP11_108M9_4	1	40	PD	CD8ET	-0.622	2.728E-03	rs190628768	0.0002907
AK5	1	28	PD	CD8ET	-0.668	1.073E-03	rs17149959	7.09E-05
CTSS	1	8	SCZ	CD8NC	1.000	1.945E-04	rs114845445	7.01E-08
FOXN2	2	82	SCZ	CD4NC	-0.682	5.065E-04	rs60710459	1.62E-07
FOXN2	2	4	SCZ	CD8ET	-1.000	1.312E-04	rs60710459	1.62E-07
FOXN2	2	5	SCZ	CD8NC	-1.000	2.113E-04	rs60710459	1.62E-07
MAL	2	55	PD	CD4NC	-0.545	7.777E-04	rs61771834	0.0003929
SLC41A3	3	148	PD	CD4NC	0.534	1.846E-03	rs6470265	0.0005132
SPINK2	4	56	PD	CD4NC	0.272	6.256E-04	rs73129300	1.84E-05
PWWP2A	5	215	PD	CD4NC	0.369	4.399E-04	rs75861893	0.0002433
DSP	6	96	PD	BIN	0.319	2.285E-04	rs13359813	9.61E-05
MBOAT1	6	604	PD	CD4NC	0.333	2.732E-03	rs11646153	8.89E-05
HIST1H1D	6	66	MS	CD8ET	-0.767	3.087E-03	rs1997768	9.06E-07
HLA_B	6	204	AD	BIN	0.590	1.685E-04	rs6923313	8.64E-08
HLA_B	6	18	PD	BIN	0.539	7.385E-04	rs191516377	0.0002219
HLA_B	6	415	AD	CD4ET	0.604	1.159E-05	rs6923313	8.64E-08
HLA_B	6	35	PD	CD4ET	0.400	2.821E-03	rs191516377	0.0002219
HLA_B	6	531	AD	CD8ET	0.561	3.100E-05	rs6923313	8.64E-08
HLA_B	6	51	PD	CD8ET	0.453	8.857E-04	rs191516377	0.0002219
HLA_B	6	26	PD	CD8NC	0.470	4.618E-07	rs191516377	0.0002219
HLA_B	6	269	AD	MonoC	0.759	1.022E-06	rs6923313	8.64E-08
HLA_DRB5	6	67	ALS	BIN	-0.543	8.042E-04	rs9268833	1.97E-07
HLA_DRB5	6	95	ALS	BMem	-0.578	6.026E-04	rs9268833	1.97E-07
HLA_DRB5	6	101	ALS	CD8ET	-0.584	2.278E-06	rs9268833	1.97E-07
CCDC167	6	138	PD	CD4NC	-0.224	1.064E-05	rs187517328	9.89E-05
RP1_8B1_4	6	150	PD	CD8ET	0.484	1.325E-03	rs12580303	0.0003288
SFT2D1	6	41	PD	CD8NC	-0.487	6.885E-04	rs1577548	1.69E-05
CCZ1B	7	127	PD	CD8ET	-0.317	9.332E-06	rs56145568	0.0001754
HMBOX1	8	171	PD	BIN	-0.574	3.194E-04	rs6808178	7.20E-07
HMBOX1	8	177	PD	BMem	-0.620	8.747E-04	rs6808178	7.20E-07
HMBOX1	8	185	PD	CD8NC	-0.521	3.169E-03	rs6808178	7.20E-07
PKIA	8	116	PD	CD4NC	-0.670	7.061E-04	rs73246579	0.0001879
FAM21A	10	83	PD	CD4NC	-0.526	1.448E-04	rs7149844	4.84E-05
RP11_119F19_2	10	110	PD	CD8ET	-0.490	3.837E-03	rs8047876	0.0001835
MGMT	10	1025	PD	BMem	-0.342	1.493E-03	rs78966246	8.53E-05
IFITM2	11	15	CD	CD4ET	0.773	7.214E-05	rs543379	4.96E-07
CD81	11	74	PD	BIN	-0.639	2.650E-03	rs4406421	0.0001934
RPL27A	11	142	PD	BIN	-0.360	3.210E-03	rs4299314	6.52E-05
FNBP4	11	172	AD	BMem	-0.924	3.324E-04	rs1928464	1.44E-07
FNBP4	11	180	AD	CD8ET	-0.753	2.183E-03	rs1928464	1.44E-07
FNBP4	11	143	AD	CD8NC	-0.760	2.029E-03	rs1928464	1.44E-07
TMEM258	11	34	CD	CD4ET	1.000	8.847E-06	rs102275	2.71E-07
FADS2	11	9	CD	CD4NC	1.000	7.141E-08	rs102275	2.71E-07
SLC2A14	12	92	PD	CD8ET	0.255	3.044E-04	rs4758263	0.0005911
RP11_428G5_5	12	103	PD	BMem	0.582	3.445E-03	rs4106072	6.62E-05
CLLU1OS	12	82	SCZ	BIN	0.625	1.885E-03	rs78822921	2.44E-05
RPL36AL	14	122	PD	BIN	-0.238	3.246E-03	rs982983	0.0003156
RPL36AL	14	129	PD	CD4ET	-0.226	2.423E-03	rs982983	0.0003156
RPL36AL	14	236	PD	CD8ET	-0.264	4.253E-04	rs982983	0.0003156
RPL36AL	14	212	PD	CD8NC	-0.281	1.437E-04	rs982983	0.0003156
KTN1	14	574	PD	CD4NC	0.454	1.064E-03	rs12880964	0.0002186
KTN1	14	137	PD	CD8ET	0.615	2.133E-04	rs12880964	0.0002186
SLC25A29	14	118	PD	CD8ET	0.225	1.725E-03	rs1563783	3.00E-05
FAM98B	15	21	SCZ	CD4NC	-0.735	2.245E-03	rs478606	9.35E-08
NME4	16	147	PD	BMem	-0.275	3.854E-03	rs16990597	8.93E-05
TUFM	16	115	PD	CD4ET	-0.349	3.736E-03	rs28723531	7.90E-05
TUFM	16	122	PD	CD8ET	-0.346	2.663E-03	rs28723531	7.90E-05
CES1	16	47	PD	CD4NC	-0.376	2.105E-03	rs12880964	0.0002186
CES1	16	74	PD	CD8ET	-0.339	3.037E-04	rs12880964	0.0002186
CES1	16	58	PD	CD8NC	-0.528	2.104E-03	rs12880964	0.0002186
CES1	16	105	PD	MonoC	-0.301	1.671E-03	rs12880964	0.0002186
NUTF2	16	71	SCZ	CD8NC	-1.000	9.134E-05	rs7195605	2.03E-06
ELP5	17	133	PD	CD4NC	-0.219	3.284E-03	rs74662146	0.0002202
SPECC1	17	189	SCZ	CD8ET	0.737	1.911E-03	rs8137258	9.87E-07
ORMDL3	17	241	PD	BIN	-0.380	5.872E-06	rs12147950	9.46E-06
ORMDL3	17	189	PD	BMem	-0.332	2.136E-04	rs12147950	9.46E-06
ORMDL3	17	277	PD	CD8ET	-0.204	3.444E-03	rs12147950	9.46E-06
GSDMA	17	177	PD	CD4NC	-0.474	4.691E-04	rs1430035	1.06E-05
ST6GALNAC1	17	62	PD	CD4ET	0.855	4.628E-05	rs146654644	5.39E-05
PGS1	17	95	ALS	CD4NC	-0.761	1.223E-03	rs12948394	1.81E-06
C17orf89	17	80	PD	CD8NC	-0.426	5.697E-04	rs181669976	0.00125
BSG	19	4	PD	MonoC	-0.907	1.858E-04	rs16990597	8.93E-05
AKAP8	19	88	CD	CD4NC	-0.826	5.315E-04	rs12459348	5.18E-07
AKAP8	19	80	CD	CD8NC	-0.987	3.763E-04	rs12459348	5.18E-07
SSBP4	19	127	PD	CD8NC	0.633	1.774E-03	rs189987546	6.69E-05
PTGIR	19	133	UC	CD4NC	-0.705	1.589E-05	rs11667255	2.27E-07
PTGIR	19	29	UC	CD8NC	-0.976	3.218E-05	rs11667255	2.27E-07
GNG8	19	8	UC	CD4NC	-1.000	7.313E-06	rs11667255	2.27E-07
RPS5	19	112	PD	BIN	0.242	3.406E-05	rs180724111	0.0003642
RPS5	19	87	PD	CD8ET	0.219	2.166E-03	rs180724111	0.0003642
EDN3	20	14	CD	CD8NC	-1.000	7.417E-04	rs259958	3.01E-07
HAR1A	20	25	PD	CD8ET	-0.398	1.814E-03	rs149556186	0.0001065
PPDPF	20	30	PD	BIN	-0.254	3.323E-03	rs17303726	2.34E-05
PPDPF	20	42	PD	CD8ET	-0.264	6.226E-04	rs17303726	2.34E-05
PPDPF	20	36	PD	CD8NC	-0.250	1.057E-03	rs17303726	2.34E-05
SAMSN1	21	496	UC	CD8ET	-0.584	1.795E-04	rs2178936	5.04E-07
YBEY	21	431	PD	MonoC	0.448	2.053E-04	rs35270498	5.72E-05
SLC25A1	22	87	PD	CD8ET	0.466	1.913E-03	rs1206540	0.0002462
LGALS2	22	69	PD	MonoC	0.411	1.232E-03	rs12147950	9.46E-06
RRP7A	22	65	PD	CD8ET	-0.377	2.145E-03	rs9914875	0.0003669
ARSA	22	30	PD	CD8ET	0.447	5.099E-05	rs12443147	1.33E-05

## Sheet: Supplementary_Data_5
Significant results (FDR < 0.01) of regional genetic correlations between pQTLs and diseases tested in the present study
gene_locus	gene_id	chr	start	stop	n_snps	n_pcs	phen1	phen2	rho	rho.lower	rho.upper	r2	r2.lower	r2.upper	p
IL23R	ENSG00000162594	1	67532083	67825662	702	103	CD_delange2017	pqtls_IL23R	0.512576	0.34759	0.68451	0.262734	0.12082	0.46855	3.20E-08
IL23R	ENSG00000162594	1	67532083	67825662	702	103	UC_delange2017	pqtls_IL23R	0.504907	0.30944	0.70422	0.254931	0.09575	0.49592	4.31E-06
NEGR1	ENSG00000172260	1	71761623	72848417	945	142	PD_nalls2019	pqtls_NEGR1	0.306526	0.19344	0.41997	0.0939584	0.03742	0.17637	3.17E-07
TGFBR3	ENSG00000069702	1	92045902	92471892	1170	166	PD_nalls2019	pqtls_TGFBR3	-0.201262	-0.31975	-0.08495	0.0405064	0.00722	0.10224	0.0009306
ACP6	ENSG00000162836	1	147001453	147242618	544	117	PD_nalls2019	pqtls_ACP6	0.183365	0.09621	0.2685	0.0336226	0.00926	0.07209	4.58E-05
S100A16	ENSG00000188643	1	153479362	153685621	322	87	PD_nalls2019	pqtls_S100A16	0.231653	0.12374	0.33756	0.0536633	0.01531	0.11395	4.27E-05
FCRL3	ENSG00000160856	1	157544111	157770647	476	47	MS_imsgc2019	pqtls_FCRL3	-0.641715	-0.82359	-0.46158	0.411798	0.21306	0.6783	1.54E-09
CD48	ENSG00000117091	1	160548536	160781641	570	125	PD_nalls2019	pqtls_CD48	0.19462	0.11867	0.26941	0.0378769	0.01408	0.07258	7.39E-07
FCGR2A	ENSG00000143226	1	161375220	161593803	285	75	PD_nalls2019	pqtls_FCGR2A	0.236892	0.1736	0.30064	0.0561177	0.03014	0.09038	6.02E-13
FCGR2A	ENSG00000143226	1	161375220	161593803	313	78	UC_delange2017	pqtls_FCGR2A	-0.675061	-0.79036	-0.559	0.455708	0.31248	0.62467	1.44E-20
FCGR3A	ENSG00000203747	1	161411549	161700917	417	102	UC_delange2017	pqtls_FCGR3A	0.27825	0.12832	0.4291	0.0774232	0.01647	0.18413	0.00018349
FCGR3A	ENSG00000203747	1	161411549	161700917	359	79	MS_imsgc2019	pqtls_FCGR3A	0.39593	0.17558	0.65702	0.15676	0.03083	0.43167	0.00088565
FCGR2B	ENSG00000072694	1	161451101	161748444	534	117	UC_delange2017	pqtls_FCGR2B	-0.467256	-0.60744	-0.32999	0.218328	0.10889	0.36898	2.70E-10
FCGR3B	ENSG00000162747	1	161492986	161701753	321	80	UC_delange2017	pqtls_FCGR3B	0.677902	0.50191	0.8774	0.459551	0.25191	0.76983	2.32E-10
CFH	ENSG00000000971	1	196521008	196816634	290	54	PD_nalls2019	pqtls_CFH	0.206752	0.08831	0.32469	0.0427462	0.0078	0.10542	0.00094248
CNTN2	ENSG00000184144	1	204912325	205147627	597	101	PD_nalls2019	pqtls_CNTN2	0.177548	0.07889	0.27608	0.0315233	0.00622	0.07622	0.00045729
MAPKAPK2	ENSG00000162889	1	206758289	207007628	544	114	UC_delange2017	pqtls_MAPKAPK2	0.399668	0.22991	0.57275	0.159734	0.05286	0.32805	1.88E-05
PIGR	ENSG00000162896	1	207001863	207219811	328	95	UC_delange2017	pqtls_PIGR	-0.410786	-0.64009	-0.19088	0.168745	0.03644	0.40971	0.00073322
CR2	ENSG00000117322	1	207527575	207763240	326	69	PD_nalls2019	pqtls_CR2	-0.350103	-0.48642	-0.21605	0.122572	0.04668	0.2366	1.56E-06
CR1	ENSG00000203710	1	207569492	207913992	712	97	AD_schwartzentruber2021	pqtls_CR1	0.734244	0.60968	0.86403	0.539114	0.37171	0.74655	6.00E-20
COLEC11	ENSG00000118004	2	3542426	3792048	653	149	PD_nalls2019	pqtls_COLEC11	0.227952	0.17428	0.28242	0.0519621	0.03037	0.07976	8.56E-16
GCKR	ENSG00000084734	2	27619709	27846554	290	54	CD_delange2017	pqtls_GCKR	-0.914346	-1	-0.69608	0.836029	0.48452	1	3.11E-08
B3GNT2	ENSG00000170340	2	62323248	62551866	371	104	CD_delange2017	pqtls_B3GNT2	-0.416884	-0.68484	-0.16856	0.173792	0.02841	0.469	0.00119483
RAB1A	ENSG00000138069	2	65197835	65457240	602	110	PD_nalls2019	pqtls_RAB1A	0.231458	0.09057	0.36934	0.0535727	0.0082	0.13641	0.00122205
CNRIP1	ENSG00000119865	2	68411303	68647183	603	60	MS_imsgc2019	pqtls_CNRIP1	0.427325	0.1965	0.68198	0.182606	0.03861	0.46509	0.00055307
PLEK	ENSG00000115956	2	68492305	68724585	652	72	MS_imsgc2019	pqtls_PLEK	0.588686	0.38788	0.81634	0.346551	0.15045	0.66641	3.96E-07
IL1R1	ENSG00000115594	2	102581004	102896334	805	113	CD_delange2017	pqtls_IL1R1	-0.427879	-0.71271	-0.17993	0.183081	0.03238	0.50796	0.00124128
IL1RL1	ENSG00000115602	2	102827962	103068497	677	62	CD_delange2017	pqtls_IL1RL1	0.509659	0.33347	0.6877	0.259753	0.1112	0.47294	1.26E-07
IL18R1	ENSG00000115604	2	102827989	103115218	844	69	CD_delange2017	pqtls_IL18R1	0.464853	0.28421	0.65502	0.216088	0.08077	0.42906	1.90E-06
UXS1	ENSG00000115652	2	106609759	106910795	827	122	PD_nalls2019	pqtls_UXS1	-0.245482	-0.39099	-0.1016	0.0602614	0.01032	0.15287	0.00109827
BIN1	ENSG00000136717	2	127705603	127964931	892	133	AD_schwartzentruber2021	pqtls_BIN1	0.780557	0.65259	0.90854	0.609269	0.42587	0.82545	2.90E-19
BIN1	ENSG00000136717	2	127705603	127964931	798	134	LBD_chia2021	pqtls_BIN1	0.500614	0.26037	0.77165	0.250614	0.06779	0.59545	0.00019458
BIN1	ENSG00000136717	2	127705603	127964931	885	139	PD_nalls2019	pqtls_BIN1	0.286906	0.16256	0.41428	0.0823152	0.02642	0.17163	2.12E-05
KYNU	ENSG00000115919	2	143535067	143899890	683	95	CD_delange2017	pqtls_KYNU	0.397655	0.15702	0.6716	0.158129	0.02465	0.45105	0.00151862
OLA1	ENSG00000138430	2	174837175	175213426	852	125	SCZ_pardinas2018	pqtls_OLA1	0.564022	0.35867	0.80652	0.318121	0.12865	0.65047	7.43E-07
CAB39	ENSG00000135932	2	231477560	231785790	769	166	PD_nalls2019	pqtls_CAB39	0.251874	0.12248	0.38573	0.0634406	0.015	0.14879	0.00018432
GPC1	ENSG00000063660	2	241275088	241507493	777	143	UC_delange2017	pqtls_GPC1	0.447852	0.24506	0.68025	0.200572	0.06006	0.46274	4.29E-05
IL5RA	ENSG00000091181	3	3011233	3268297	855	194	LBD_chia2021	pqtls_IL5RA	-0.415232	-0.62378	-0.2316	0.172417	0.05364	0.38911	2.78E-05
CLEC3B	ENSG00000163815	3	44943040	45177563	447	110	PD_nalls2019	pqtls_CLEC3B	0.231396	0.11395	0.34569	0.0535441	0.01299	0.1195	0.00011033
CDCP1	ENSG00000163814	3	45023770	45287914	914	131	PD_nalls2019	pqtls_CDCP1	-0.256371	-0.36025	-0.15217	0.0657262	0.02316	0.12978	2.49E-06
GPX1	ENSG00000233276	3	49294609	49496033	213	37	CD_delange2017	pqtls_GPX1	-0.68858	-0.92698	-0.44409	0.474142	0.19721	0.8593	5.08E-06
GPX1	ENSG00000233276	3	49294609	49496033	216	38	UC_delange2017	pqtls_GPX1	-0.883836	-1	-0.66485	0.781166	0.44203	1	8.40E-08
MST1	ENSG00000173531	3	49621380	49826934	225	36	CD_delange2017	pqtls_MST1	-0.830778	-0.93666	-0.72454	0.690192	0.52496	0.87733	3.63E-23
MST1	ENSG00000173531	3	49621380	49826934	225	36	UC_delange2017	pqtls_MST1	-0.617281	-0.77918	-0.45832	0.381035	0.21005	0.60713	2.85E-10
HYAL1	ENSG00000114378	3	50237320	50449812	191	56	UC_delange2017	pqtls_HYAL1	-0.520032	-0.82194	-0.2401	0.270434	0.05765	0.67559	0.0008434
ITIH3	ENSG00000162267	3	52728784	52943025	345	51	SCZ_pardinas2018	pqtls_ITIH3	-0.744488	-1	-0.53166	0.554262	0.28266	1	4.61E-08
ITIH4	ENSG00000055955	3	52746991	52965495	355	51	SCZ_pardinas2018	pqtls_ITIH4	-0.658733	-1	-0.35302	0.433929	0.12462	1	0.00020685
CACNA2D3	ENSG00000157445	3	54056574	55208584	1438	239	LBD_chia2021	pqtls_CACNA2D3	-0.358704	-0.6143	-0.14467	0.128669	0.02093	0.37737	0.00163995
CPB1	ENSG00000153002	3	148408889	148677974	738	136	PD_nalls2019	pqtls_CPB1	-0.18822	-0.27683	-0.09668	0.0354268	0.00935	0.07664	5.74E-05
HRG	ENSG00000113905	3	186278005	186496029	631	137	PD_nalls2019	pqtls_HRG	-0.209018	-0.29395	-0.12665	0.0436886	0.01604	0.08641	2.08E-06
HGFAC	ENSG00000109758	4	3343614	3551211	642	136	CD_delange2017	pqtls_HGFAC	-0.54547	-0.79046	-0.34857	0.297537	0.1215	0.62483	2.68E-07
MAN2B2	ENSG00000013288	4	6476902	6725089	609	163	CD_delange2017	pqtls_MAN2B2	-0.329651	-0.55896	-0.12964	0.10867	0.01681	0.31244	0.00148615
BST1	ENSG00000109743	4	15604573	15839936	634	77	PD_nalls2019	pqtls_BST1	0.313912	0.19814	0.42859	0.0985409	0.03926	0.18369	2.87E-07
UGDH	ENSG00000109814	4	39400375	39629931	629	99	PD_nalls2019	pqtls_UGDH	0.148312	0.06122	0.23589	0.0219965	0.00375	0.05564	0.00091886
TEC	ENSG00000135605	4	48037800	48371881	787	100	CD_delange2017	pqtls_TEC	0.605906	0.33123	0.91326	0.367122	0.10971	0.83404	0.00013297
UNC5C	ENSG00000182168	4	95983655	96570357	1562	218	PD_nalls2019	pqtls_UNC5C	-0.174633	-0.26948	-0.08083	0.0304966	0.00653	0.07262	0.00032482
C7	ENSG00000112936	5	40809354	41083041	811	107	CD_delange2017	pqtls_C7	0.274278	0.16673	0.38339	0.0752284	0.0278	0.14699	5.39E-06
ESM1	ENSG00000164283	5	54173692	54418499	548	107	PD_nalls2019	pqtls_ESM1	-0.286617	-0.42738	-0.14261	0.0821496	0.02034	0.18265	0.00013892
ERAP2	ENSG00000164308	5	96111643	96355420	771	65	CD_delange2017	pqtls_ERAP2	0.510031	0.31643	0.7278	0.260132	0.10013	0.52969	1.11E-05
HINT1	ENSG00000169567	5	130394720	130607428	386	34	CD_delange2017	pqtls_HINT1	-0.653306	-0.86269	-0.43825	0.426809	0.19207	0.74423	1.34E-06
IL12B	ENSG00000113302	5	158641791	158857895	396	77	CD_delange2017	pqtls_IL12B	0.644225	0.54223	0.74721	0.415025	0.29402	0.55832	7.50E-23
IL12B	ENSG00000113302	5	158641791	158857895	396	77	UC_delange2017	pqtls_IL12B	0.722735	0.62438	0.81591	0.522345	0.38986	0.66571	6.71E-28
BTN3A1	ENSG00000026950	6	26302465	26515444	677	55	SCZ_pardinas2018	pqtls_BTN3A1	0.682606	0.49772	0.87204	0.465951	0.24773	0.76045	8.13E-09
BTN3A3	ENSG00000111801	6	26340700	26553643	600	52	SCZ_pardinas2018	pqtls_BTN3A3	0.61839	0.51138	0.725	0.382406	0.26151	0.52562	1.10E-20
MICA	ENSG00000204520	6	31271356	31483092	2624	78	SCZ_pardinas2018	pqtls_MICA	-0.289381	-0.41377	-0.16897	0.0837413	0.02855	0.17121	4.33E-06
MICA	ENSG00000204520	6	31271356	31483092	313	46	MS_imsgc2019	pqtls_MICA	0.0819363	0.03581	0.12856	0.00671355	0.00128	0.01653	0.0004608
MICB	ENSG00000204516	6	31362658	31578901	223	34	CD_delange2017	pqtls_MICB	0.472273	0.3375	0.60372	0.223042	0.11391	0.36448	2.64E-10
MICB	ENSG00000204516	6	31362658	31578901	1537	81	SCZ_pardinas2018	pqtls_MICB	0.538882	0.4242	0.65027	0.290394	0.17995	0.42285	2.07E-16
MICB	ENSG00000204516	6	31362658	31578901	223	34	UC_delange2017	pqtls_MICB	-0.222053	-0.343	-0.0982	0.0493075	0.00964	0.11765	0.00031496
MICB	ENSG00000204516	6	31362658	31578901	233	36	MS_imsgc2019	pqtls_MICB	-0.113473	-0.16972	-0.05555	0.0128762	0.00309	0.0288	0.00011373
NCR3	ENSG00000204475	6	31456672	31660762	226	37	MS_imsgc2019	pqtls_NCR3	0.266148	0.18545	0.34607	0.070835	0.03439	0.11976	4.99E-10
AIF1	ENSG00000204472	6	31482961	31684798	640	72	SCZ_pardinas2018	pqtls_AIF1	-0.548574	-0.71387	-0.37819	0.300934	0.14303	0.50961	2.64E-08
AIF1	ENSG00000204472	6	31482961	31684798	192	37	UC_delange2017	pqtls_AIF1	-0.310428	-0.45015	-0.1652	0.0963653	0.02729	0.20263	5.09E-05
AIF1	ENSG00000204472	6	31482961	31684798	188	32	MS_imsgc2019	pqtls_AIF1	0.230592	0.11064	0.35247	0.0531728	0.01224	0.12424	0.00029541
CLIC1	ENSG00000213719	6	31598358	31807540	423	54	SCZ_pardinas2018	pqtls_CLIC1	-0.720853	-1	-0.47142	0.519629	0.22223	1	7.00E-06
C2	ENSG00000166278	6	31765562	32013449	446	76	AD_schwartzentruber2021	pqtls_C2	-0.701957	-1	-0.47839	0.492744	0.22886	1	1.09E-07
C2	ENSG00000166278	6	31765562	32013449	50	27	CD_delange2017	pqtls_C2	-0.59917	-0.78846	-0.40636	0.359004	0.16513	0.62167	2.98E-07
C2	ENSG00000166278	6	31765562	32013449	427	71	SCZ_pardinas2018	pqtls_C2	-0.516711	-0.64325	-0.38779	0.266991	0.15038	0.41377	2.24E-12
C2	ENSG00000166278	6	31765562	32013449	46	23	MS_imsgc2019	pqtls_C2	-0.336007	-0.43417	-0.23643	0.112901	0.0559	0.1885	3.76E-10
CFB	ENSG00000243649	6	31795475	32019861	38	22	CD_delange2017	pqtls_CFB	0.447688	0.25007	0.63707	0.200425	0.06254	0.40586	1.97E-05
CFB	ENSG00000243649	6	31795475	32019861	35	18	MS_imsgc2019	pqtls_CFB	-0.181592	-0.25491	-0.10728	0.0329756	0.01151	0.06498	3.24E-06
ATF6B	ENSG00000213676	6	31965953	32196030	477	81	AD_schwartzentruber2021	pqtls_ATF6B	-0.411427	-0.66597	-0.17338	0.169272	0.03006	0.44351	0.00136965
ATF6B	ENSG00000213676	6	31965953	32196030	413	70	SCZ_pardinas2018	pqtls_ATF6B	0.329177	0.16984	0.48884	0.108358	0.02884	0.23897	7.89E-05
ATF6B	ENSG00000213676	6	31965953	32196030	21	12	MS_imsgc2019	pqtls_ATF6B	-0.454112	-0.57528	-0.32308	0.206217	0.10438	0.33095	2.62E-10
AGER	ENSG00000204305	6	32048745	32252101	28	17	UC_delange2017	pqtls_AGER	0.579419	0.42826	0.71997	0.335726	0.1834	0.51835	2.71E-10
AGER	ENSG00000204305	6	32048745	32252101	28	16	MS_imsgc2019	pqtls_AGER	0.298657	0.1794	0.41229	0.0891958	0.03218	0.16998	1.61E-06
COL11A2	ENSG00000204248	6	33030458	33260276	1379	63	SCZ_pardinas2018	pqtls_COL11A2	0.432969	0.23382	0.63424	0.187462	0.05467	0.40227	4.72E-05
TAPBP	ENSG00000231925	6	33167471	33382164	379	73	SCZ_pardinas2018	pqtls_TAPBP	-0.370788	-0.58344	-0.17069	0.137484	0.02914	0.3404	0.00053312
TAPBP	ENSG00000231925	6	33167471	33382164	123	27	MS_imsgc2019	pqtls_TAPBP	0.373477	0.22487	0.51804	0.139485	0.05057	0.26837	4.72E-06
CLPS	ENSG00000137392	6	35662759	35865088	397	74	PD_nalls2019	pqtls_CLPS	-0.222324	-0.31067	-0.13331	0.0494281	0.01777	0.09652	2.80E-06
TREM2	ENSG00000095970	6	41026244	41230924	445	69	AD_schwartzentruber2021	pqtls_TREM2	-0.714494	-0.96158	-0.48928	0.510502	0.23939	0.92464	6.58E-07
TREML2	ENSG00000112195	6	41058015	41268932	470	77	PD_nalls2019	pqtls_TREML2	0.2788	0.13424	0.42347	0.0777293	0.01802	0.17932	0.00017167
ENPP5	ENSG00000112796	6	46026924	46238708	404	87	PD_nalls2019	pqtls_ENPP5	-0.163023	-0.25659	-0.06974	0.0265766	0.00486	0.06584	0.00060153
ENPP5	ENSG00000112796	6	46026924	46238708	388	67	SCZ_pardinas2018	pqtls_ENPP5	-0.531757	-0.786	-0.31261	0.282766	0.09772	0.6178	2.39E-05
SNX8	ENSG00000106266	7	2191405	2493953	712	148	PD_nalls2019	pqtls_SNX8	0.171501	0.0667	0.27432	0.0294126	0.00445	0.07525	0.00117577
GPNMB	ENSG00000136235	7	23175586	23414727	389	64	PD_nalls2019	pqtls_GPNMB	0.245786	0.10852	0.3815	0.060411	0.01178	0.14554	0.00060851
CCDC126	ENSG00000169193	7	23536998	23784327	445	75	MS_imsgc2019	pqtls_CCDC126	-0.459167	-0.77137	-0.19637	0.210835	0.03859	0.59501	0.00089354
VWC2	ENSG00000188730	7	49713257	50061546	662	99	PD_nalls2019	pqtls_VWC2	0.302263	0.12281	0.48518	0.0913632	0.01508	0.2354	0.00132325
ADAM22	ENSG00000008277	7	87463458	87932204	593	111	PD_nalls2019	pqtls_ADAM22	-0.139746	-0.21369	-0.06601	0.0195289	0.00436	0.04566	0.0002749
AZGP1	ENSG00000160862	7	99464343	99673780	304	46	AD_schwartzentruber2021	pqtls_AZGP1	0.565391	0.32865	0.82453	0.319667	0.10801	0.67984	1.50E-05
PILRA	ENSG00000085514	7	99865153	100097719	228	41	AD_schwartzentruber2021	pqtls_PILRA	-0.766114	-0.90843	-0.62365	0.58693	0.38894	0.82524	4.02E-15
CTSB	ENSG00000164733	8	11600033	11826957	901	132	PD_nalls2019	pqtls_CTSB	-0.198087	-0.25247	-0.14231	0.0392386	0.02025	0.06374	1.25E-12
SCARA5	ENSG00000168079	8	27627399	27950244	1029	152	PD_nalls2019	pqtls_SCARA5	-0.192965	-0.29708	-0.08579	0.0372355	0.00736	0.08826	0.00047554
UNC5D	ENSG00000156687	8	34992975	35754068	746	86	LBD_chia2021	pqtls_UNC5D	-0.438508	-0.7414	-0.183	0.192289	0.03349	0.54967	0.00133258
SNTB1	ENSG00000172164	8	121447985	121925513	1020	141	PD_nalls2019	pqtls_SNTB1	0.358529	0.16201	0.56362	0.128543	0.02625	0.31766	0.00053502
CD274	ENSG00000120217	9	5350503	5570566	582	138	UC_delange2017	pqtls_CD274	-0.521147	-0.78506	-0.29382	0.271595	0.08633	0.61631	3.29E-05
PDCD1LG2	ENSG00000197646	9	5410545	5671282	580	165	UC_delange2017	pqtls_PDCD1LG2	0.367006	0.16187	0.60169	0.134694	0.0262	0.36204	0.0008069
TEK	ENSG00000120156	9	27009139	27330173	1097	174	PD_nalls2019	pqtls_TEK	-0.186994	-0.29026	-0.0859	0.0349667	0.00738	0.08425	0.00038729
GOLM1	ENSG00000135052	9	88541061	88815088	487	103	PD_nalls2019	pqtls_GOLM1	-0.226338	-0.35997	-0.09146	0.0512291	0.00837	0.12958	0.00103075
ST6GALNAC6	ENSG00000160408	9	130547600	130767687	396	99	PD_nalls2019	pqtls_ST6GALNAC6	-0.383676	-0.60044	-0.17414	0.147207	0.03032	0.36053	0.00046003
FCN2	ENSG00000160339	9	137672654	137879924	733	178	PD_nalls2019	pqtls_FCN2	-0.118323	-0.18235	-0.05468	0.0140002	0.00299	0.03325	0.00033351
FCN1	ENSG00000085265	9	137701431	137909809	685	176	UC_delange2017	pqtls_FCN1	0.330447	0.14037	0.54538	0.109195	0.0197	0.29744	0.00113141
AKR1C4	ENSG00000198610	10	5137425	5360912	909	80	PD_nalls2019	pqtls_AKR1C4	-0.130611	-0.2052	-0.05401	0.0170592	0.00292	0.04211	0.00057101
GDI2	ENSG00000057608	10	5707186	5984095	759	103	MS_imsgc2019	pqtls_GDI2	0.422904	0.21251	0.66025	0.178848	0.04516	0.43593	0.00014136
IL15RA	ENSG00000134470	10	5890855	6120150	830	158	PD_nalls2019	pqtls_IL15RA	-0.166678	-0.23708	-0.09724	0.0277815	0.00945	0.05621	2.43E-06
CDNF	ENSG00000185267	10	14761249	14980574	453	114	PD_nalls2019	pqtls_CDNF	-0.172535	-0.26363	-0.08105	0.0297684	0.00657	0.0695	0.00026539
PIP4K2A	ENSG00000150867	10	22723778	23103484	809	125	PD_nalls2019	pqtls_PIP4K2A	0.238998	0.12548	0.35095	0.05712	0.01574	0.12317	7.93E-05
PCBD1	ENSG00000166228	10	72542037	72748541	732	129	PD_nalls2019	pqtls_PCBD1	0.225032	0.10428	0.34559	0.0506395	0.01087	0.11943	0.00031659
ANXA11	ENSG00000122359	10	81810645	82065328	778	92	PD_nalls2019	pqtls_ANXA11	0.226632	0.12532	0.32775	0.0513621	0.01571	0.10742	1.66E-05
ARL3	ENSG00000138175	10	104333488	104574164	451	58	SCZ_pardinas2018	pqtls_ARL3	0.373215	0.16028	0.59403	0.139289	0.02569	0.35287	0.0009253
SMPD1	ENSG00000166311	11	6311655	6516228	408	148	PD_nalls2019	pqtls_SMPD1	-0.151855	-0.23358	-0.07053	0.0230601	0.00497	0.05456	0.00024216
MDK	ENSG00000110492	11	46302306	46505375	185	56	SCZ_pardinas2018	pqtls_MDK	-0.684001	-1	-0.34987	0.467858	0.12241	1	0.00045411
SERPING1	ENSG00000149131	11	57264860	57482326	344	70	SCZ_pardinas2018	pqtls_SERPING1	-0.823896	-1	-0.65783	0.678805	0.43275	1	2.73E-13
ARRB1	ENSG00000137486	11	74875226	75162873	516	137	PD_nalls2019	pqtls_ARRB1	-0.153915	-0.24064	-0.06636	0.0236897	0.0044	0.05791	0.0007227
MMP10	ENSG00000166670	11	102541234	102751359	642	104	PD_nalls2019	pqtls_MMP10	-0.210519	-0.33576	-0.08511	0.0443184	0.00724	0.11273	0.00105916
MMP1	ENSG00000196611	11	102560651	102768891	613	112	PD_nalls2019	pqtls_MMP1	0.2573	0.13828	0.37576	0.0662031	0.01912	0.14119	3.70E-05
NCAM1	ENSG00000149294	11	112731997	113249158	1045	180	LBD_chia2021	pqtls_NCAM1	-0.354441	-0.5887	-0.14897	0.125628	0.02219	0.34657	0.00104771
CADM1	ENSG00000182985	11	114939938	115475675	890	157	MS_imsgc2019	pqtls_CADM1	-0.36886	-0.58831	-0.15895	0.136058	0.02527	0.34611	0.00073302
OAF	ENSG00000184232	11	119981475	120201041	450	110	UC_delange2017	pqtls_OAF	0.404987	0.17863	0.67216	0.164014	0.03191	0.4518	0.00096309
ESAM	ENSG00000149564	11	124522026	124732186	406	114	PD_nalls2019	pqtls_ESAM	0.194921	0.07641	0.3123	0.0379941	0.00584	0.09753	0.00139473
ESAM	ENSG00000149564	11	124522026	124732186	385	101	SCZ_pardinas2018	pqtls_ESAM	0.603635	0.43201	0.78617	0.364376	0.18663	0.61806	1.45E-09
CDON	ENSG00000064309	11	125725691	126033230	891	170	SCZ_pardinas2018	pqtls_CDON	0.406134	0.20212	0.64342	0.164945	0.04085	0.41398	0.00013126
TNFRSF1A	ENSG00000067182	12	6337923	6551280	392	100	MS_imsgc2019	pqtls_TNFRSF1A	-0.715704	-1	-0.44847	0.512233	0.20112	1	7.91E-06
KLRB1	ENSG00000111796	12	9647147	9860482	410	43	MS_imsgc2019	pqtls_KLRB1	-0.456172	-0.67602	-0.23658	0.208093	0.05597	0.457	0.00021058
ARHGEF25	ENSG00000240771	12	57903963	58113162	297	49	MS_imsgc2019	pqtls_ARHGEF25	0.361429	0.14653	0.57182	0.130631	0.02147	0.32698	0.00164396
SELPLG	ENSG00000110876	12	108915686	109127735	474	89	PD_nalls2019	pqtls_SELPLG	-0.214512	-0.33091	-0.09857	0.0460153	0.00972	0.1095	0.0004037
TESC	ENSG00000088992	12	117376728	117637284	518	90	PD_nalls2019	pqtls_TESC	-0.191698	-0.28189	-0.10131	0.036748	0.01026	0.07946	3.83E-05
EFNB2	ENSG00000125266	13	107042079	107287462	548	143	PD_nalls2019	pqtls_EFNB2	0.328517	0.13334	0.51673	0.107923	0.01778	0.26701	0.00096748
RNASE4	ENSG00000258818	14	21052259	21268761	871	197	PD_nalls2019	pqtls_RNASE4	0.129525	0.0653	0.19347	0.0167768	0.00426	0.03743	9.96E-05
ANG	ENSG00000214274	14	21052336	21267130	869	196	PD_nalls2019	pqtls_ANG	-0.106646	-0.16655	-0.04515	0.0113734	0.00204	0.02774	0.0004855
DTD2	ENSG00000129480	14	31815242	32026716	338	66	PD_nalls2019	pqtls_DTD2	-0.188289	-0.30163	-0.07205	0.0354529	0.00519	0.09098	0.00135429
CHGA	ENSG00000100604	14	93289425	93501638	574	105	PD_nalls2019	pqtls_CHGA	0.277933	0.11335	0.43695	0.0772467	0.01285	0.19092	0.00089085
SERPINA11	ENSG00000186910	14	94808801	95019127	725	144	PD_nalls2019	pqtls_SERPINA11	0.221316	0.09517	0.34724	0.0489809	0.00906	0.12058	0.00086683
SERPINA9	ENSG00000170054	14	94829054	95046026	768	149	PD_nalls2019	pqtls_SERPINA9	0.249411	0.13272	0.36357	0.0622057	0.01761	0.13218	3.08E-05
CTSH	ENSG00000103811	15	79113400	79341916	644	105	PD_nalls2019	pqtls_CTSH	0.115606	0.05837	0.17401	0.0133648	0.00341	0.03028	0.00010091
NMRAL1	ENSG00000153406	16	4411681	4645764	447	90	PD_nalls2019	pqtls_NMRAL1	0.241471	0.11379	0.36613	0.0583084	0.01295	0.13405	0.00025696
PRKCB	ENSG00000166501	16	23747322	24331932	1462	245	UC_delange2017	pqtls_PRKCB	-0.339232	-0.52787	-0.16034	0.115078	0.02571	0.27864	0.00036231
MAPK3	ENSG00000102882	16	30025426	30234827	162	40	SCZ_pardinas2018	pqtls_MAPK3	0.69078	0.45068	0.98516	0.477176	0.20311	0.97053	1.23E-06
MAPK3	ENSG00000102882	16	30025426	30234827	150	34	MS_imsgc2019	pqtls_MAPK3	-0.587924	-0.78027	-0.39822	0.345655	0.15858	0.60882	1.18E-07
NQO1	ENSG00000181019	16	69640899	69860854	351	49	PD_nalls2019	pqtls_NQO1	0.176657	0.08424	0.26648	0.0312076	0.0071	0.07101	0.00016274
HP	ENSG00000257017	16	71988491	72194954	521	72	PD_nalls2019	pqtls_HP	0.185217	0.08522	0.2842	0.0343053	0.00726	0.08077	0.00035455
PLCG2	ENSG00000197943	16	81672702	82091899	1454	281	AD_schwartzentruber2021	pqtls_PLCG2	-0.312983	-0.49118	-0.14935	0.0979586	0.02231	0.24126	0.00030267
PLCG2	ENSG00000197943	16	81672702	82091899	1420	284	UC_delange2017	pqtls_PLCG2	0.441642	0.26337	0.63999	0.195048	0.06937	0.40958	2.28E-06
WFDC1	ENSG00000103175	16	84228252	84463450	1134	259	PD_nalls2019	pqtls_WFDC1	0.0886918	0.03811	0.14093	0.00786623	0.00145	0.01986	0.0007379
CRK	ENSG00000167193	17	1223983	1466456	678	113	UC_delange2017	pqtls_CRK	-0.525868	-0.8852	-0.23298	0.276537	0.05428	0.78358	0.00116691
STAT3	ENSG00000168610	17	40365342	40640586	382	62	CD_delange2017	pqtls_STAT3	0.573329	0.3714	0.7876	0.328706	0.13794	0.62032	4.98E-07
STAT3	ENSG00000168610	17	40365342	40640586	382	62	UC_delange2017	pqtls_STAT3	0.559535	0.34383	0.79068	0.31308	0.11822	0.62517	4.29E-06
STAT3	ENSG00000168610	17	40365342	40640586	371	47	MS_imsgc2019	pqtls_STAT3	-0.876671	-1	-0.72957	0.768552	0.53227	1	1.43E-14
MXRA7	ENSG00000182534	17	74568633	74807098	511	84	PD_nalls2019	pqtls_MXRA7	-0.141973	-0.22753	-0.05449	0.0201564	0.00297	0.05177	0.00144844
SIGLEC15	ENSG00000197046	18	43305477	43524045	442	68	PD_nalls2019	pqtls_SIGLEC15	-0.455718	-0.65698	-0.2462	0.207679	0.06061	0.43162	3.97E-05
FUT3	ENSG00000171124	19	5742899	5951485	571	143	PD_nalls2019	pqtls_FUT3	0.106808	0.04815	0.16496	0.011408	0.00232	0.02721	0.00037305
ICAM1	ENSG00000090339	19	10281511	10497291	445	110	PD_nalls2019	pqtls_ICAM1	-0.185437	-0.28457	-0.08159	0.034387	0.00666	0.08098	0.00035622
ICAM5	ENSG00000105376	19	10300657	10507454	439	111	CD_delange2017	pqtls_ICAM5	0.235686	0.09606	0.3742	0.0555479	0.00923	0.14003	0.00122346
ICAM5	ENSG00000105376	19	10300657	10507454	439	109	PD_nalls2019	pqtls_ICAM5	0.236985	0.1352	0.34303	0.056162	0.01828	0.11767	1.21E-05
ICAM5	ENSG00000105376	19	10300657	10507454	439	111	UC_delange2017	pqtls_ICAM5	0.427889	0.20344	0.69005	0.183089	0.04139	0.47618	0.00039813
IL27RA	ENSG00000104998	19	14042560	14263743	249	87	PD_nalls2019	pqtls_IL27RA	-0.193934	-0.29914	-0.08398	0.0376106	0.00705	0.08949	0.00070192
PGLYRP2	ENSG00000161031	19	15479456	15709767	414	112	PD_nalls2019	pqtls_PGLYRP2	-0.171098	-0.27036	-0.0686	0.0292747	0.00471	0.07309	0.00103389
HAPLN4	ENSG00000187664	19	19266450	19473605	400	67	SCZ_pardinas2018	pqtls_HAPLN4	0.676127	0.37949	1	0.457147	0.14401	1	0.00014746
APOE	ENSG00000130203	19	45309011	45512650	500	108	AD_schwartzentruber2021	pqtls_APOE	0.421452	0.237	0.61976	0.177622	0.05617	0.3841	1.08E-05
APOE	ENSG00000130203	19	45309011	45512650	493	113	LBD_chia2021	pqtls_APOE	0.553436	0.34869	0.78012	0.306292	0.12159	0.60859	1.03E-06
APOC1	ENSG00000130208	19	45317504	45522606	503	108	AD_schwartzentruber2021	pqtls_APOC1	0.25545	0.17351	0.3387	0.0652545	0.03011	0.11472	3.51E-09
APOC1	ENSG00000130208	19	45317504	45522606	494	112	LBD_chia2021	pqtls_APOC1	0.388583	0.28378	0.49167	0.150996	0.08053	0.24174	2.35E-11
IRF3	ENSG00000126456	19	50062826	50269132	308	69	SCZ_pardinas2018	pqtls_IRF3	0.705545	0.47747	1	0.497794	0.22798	1	3.93E-07
SIGLEC9	ENSG00000129450	19	51528165	51739908	330	101	ALS_vanrheenen2021	pqtls_SIGLEC9	0.383487	0.17963	0.60412	0.147063	0.03227	0.36497	0.00042253
IGLON5	ENSG00000142549	19	51715102	51933608	516	126	PD_nalls2019	pqtls_IGLON5	0.227212	0.11173	0.34364	0.0516255	0.01248	0.11809	0.00013603
SIGLEC12	ENSG00000254521	19	51894611	52105043	717	133	PD_nalls2019	pqtls_SIGLEC12	0.135506	0.06465	0.20699	0.0183619	0.00418	0.04284	0.00013278
NSFL1C	ENSG00000088833	20	1322807	1554487	654	106	PD_nalls2019	pqtls_NSFL1C	-0.283103	-0.44547	-0.12783	0.080147	0.01634	0.19844	0.00056937
ITPA	ENSG00000125877	20	3089514	3304516	618	98	PD_nalls2019	pqtls_ITPA	-0.103188	-0.16264	-0.04333	0.0106478	0.00188	0.02645	0.00088566
ATRN	ENSG00000088812	20	3351687	3731769	904	150	PD_nalls2019	pqtls_ATRN	0.144446	0.06065	0.22824	0.0208647	0.00368	0.05209	0.00074419
WISP2	ENSG00000064205	20	43243485	43457150	411	131	PD_nalls2019	pqtls_WISP2	-0.146485	-0.21271	-0.08206	0.0214578	0.00673	0.04524	1.35E-05
MMP9	ENSG00000100985	20	44537547	44745200	467	85	CD_delange2017	pqtls_MMP9	-0.831882	-1	-0.60122	0.692028	0.36146	1	4.34E-08
TNFRSF6B	ENSG00000243509	20	62228021	62430037	546	96	CD_delange2017	pqtls_TNFRSF6B	-0.858477	-1	-0.61443	0.736983	0.37752	1	8.99E-08
CBR3	ENSG00000159231	21	37407210	37618864	662	93	PD_nalls2019	pqtls_CBR3	0.117963	0.05115	0.18285	0.0139152	0.00262	0.03343	0.00066894
COL18A1	ENSG00000182871	21	46725052	47033634	957	203	PD_nalls2019	pqtls_COL18A1	-0.12279	-0.19031	-0.05642	0.0150775	0.00318	0.03622	0.00039106
CECR1	ENSG00000093072	22	17560194	17802879	633	160	PD_nalls2019	pqtls_CECR1	0.141996	0.07483	0.20695	0.0201629	0.0056	0.04283	2.93E-05
CSF2RB	ENSG00000100368	22	37209670	37436491	698	149	CD_delange2017	pqtls_CSF2RB	-0.329777	-0.54156	-0.13205	0.108753	0.01744	0.29329	0.00098611
A4GALT	ENSG00000128274	22	42988127	43217304	703	100	PD_nalls2019	pqtls_A4GALT	-0.191268	-0.29179	-0.08993	0.0365834	0.00809	0.08514	0.00025115
PLXNB2	ENSG00000196576	22	50613408	50846056	614	130	PD_nalls2019	pqtls_PLXNB2	0.171435	0.08222	0.26054	0.0293899	0.00676	0.06788	0.00014457

## Sheet: Supplementary_Data_6
Diseases with Significant Gene Ontology Biological Processes
Crohn's disease (CD)			Lewy body dementia(LBD)			Multiple scerlosis (MS)			Ulcerative colitis (UC)
Gene set	N genes overlapped	adj p-value	Gene set	N genes overlapped	adj p-value	Gene set	N genes overlapped	adj p-value	Gene set	N genes overlapped	adj p-value
GO_ADAPTIVE_IMMUNE_RESPONSE	11	3.87222e-05	GO_PROTEIN_LIPID_COMPLEX_ASSEMBLY	3	0.0151957	GO_REGULATION_OF_IMMUNE_EFFECTOR_PROCESS	9	0.00139349	GO_REGULATION_OF_IMMUNE_SYSTEM_PROCESS	20	5.91035e-09
GO_ADAPTIVE_IMMUNE_RESPONSE_BASED_ON_SOMATIC_RECOMBINATION_OF_IMMUNE_RECEPTORS_BUILT_FROM_IMMUNOGLOBULIN_SUPERFAMILY_DOMAINS	9	8.64419e-05	GO_PROTEIN_LIPID_COMPLEX_SUBUNIT_ORGANIZATION	3	0.0240751	GO_POSITIVE_REGULATION_OF_IMMUNE_SYSTEM_PROCESS	12	0.0033017	GO_NEGATIVE_REGULATION_OF_INTERLEUKIN_10_PRODUCTION	6	4.79703e-08
GO_REGULATION_OF_T_HELPER_1_TYPE_IMMUNE_RESPONSE	5	8.92489e-05	GO_TRIGLYCERIDE_RICH_LIPOPROTEIN_PARTICLE_CLEARANCE	2	0.0488552	GO_IMMUNE_EFFECTOR_PROCESS	12	0.00468725	GO_REGULATION_OF_IMMUNE_RESPONSE	16	4.68218e-07
GO_T_HELPER_1_TYPE_IMMUNE_RESPONSE	5	0.000659044	GO_REGULATION_OF_CHOLESTEROL_ESTERIFICATION	2	0.0488552	GO_REGULATION_OF_IMMUNE_SYSTEM_PROCESS	13	0.00468725	GO_POSITIVE_REGULATION_OF_IMMUNE_SYSTEM_PROCESS	16	8.88441e-07
GO_POSITIVE_REGULATION_OF_T_HELPER_1_TYPE_IMMUNE_RESPONSE	4	0.00137922	GO_POSITIVE_REGULATION_OF_CHOLESTEROL_ESTERIFICATION	2	0.0488552	GO_POSITIVE_REGULATION_OF_NATURAL_KILLER_CELL_MEDIATED_IMMUNITY	4	0.00468725	GO_INTERLEUKIN_10_PRODUCTION	6	9.28394e-06
GO_REGULATION_OF_IMMUNE_RESPONSE	12	0.00341228	GO_VERY_LOW_DENSITY_LIPOPROTEIN_PARTICLE_CLEARANCE	2	0.0488552	GO_REGULATION_OF_CELL_KILLING	5	0.00468725	GO_RESPONSE_TO_OXYGEN_CONTAINING_COMPOUND	15	7.39616e-05
GO_REGULATION_OF_IMMUNE_SYSTEM_PROCESS	14	0.00341228	GO_NEGATIVE_REGULATION_OF_AMYLOID_PRECURSOR_PROTEIN_CATABOLIC_PROCESS	2	0.0488552	GO_REGULATION_OF_IMMUNE_RESPONSE	11	0.00468725	GO_POSITIVE_REGULATION_OF_IMMUNE_RESPONSE	12	0.000136824
GO_POSITIVE_REGULATION_OF_T_CELL_MEDIATED_IMMUNITY	4	0.00341228				GO_SUSCEPTIBILITY_TO_NATURAL_KILLER_CELL_MEDIATED_CYTOTOXICITY	3	0.00699697	GO_CELL_ACTIVATION	15	0.000136824
GO_LYMPHOCYTE_MEDIATED_IMMUNITY	7	0.00341228				GO_LEUKOCYTE_MEDIATED_CYTOTOXICITY	5	0.00699697	GO_IMMUNE_RESPONSE_REGULATING_CELL_SURFACE_RECEPTOR_SIGNALING_PATHWAY	9	0.000136824
GO_INTERLEUKIN_23_MEDIATED_SIGNALING_PATHWAY	3	0.00341228				GO_POSITIVE_REGULATION_OF_DEFENSE_RESPONSE	8	0.0080922	GO_T_CELL_MEDIATED_CYTOTOXICITY	5	0.000180525
GO_T_HELPER_1_CELL_CYTOKINE_PRODUCTION	3	0.00341228				GO_REGULATION_OF_NATURAL_KILLER_CELL_MEDIATED_IMMUNITY	4	0.00887262	GO_REGULATION_OF_CELL_KILLING	6	0.000183737
GO_T_CELL_MEDIATED_IMMUNITY	5	0.00441901				GO_LYMPHOCYTE_MEDIATED_IMMUNITY	6	0.0155985	GO_IMMUNE_RESPONSE_REGULATING_SIGNALING_PATHWAY	10	0.000183737
GO_POSITIVE_REGULATION_OF_LYMPHOCYTE_MEDIATED_IMMUNITY	5	0.00461936				GO_POSITIVE_REGULATION_OF_IMMUNE_RESPONSE	9	0.0155985	GO_LYMPHOCYTE_ACTIVATION	11	0.000183737
GO_REGULATION_OF_IMMUNE_EFFECTOR_PROCESS	8	0.00461936				GO_POSITIVE_REGULATION_OF_CELL_KILLING	4	0.0155985	GO_PHAGOCYTOSIS	8	0.000200538
GO_RESPONSE_TO_CYTOKINE	12	0.00748806				GO_REGULATION_OF_LYMPHOCYTE_MEDIATED_IMMUNITY	5	0.0156723	GO_ACTIVATED_T_CELL_PROLIFERATION	5	0.000210123
GO_INTERFERON_GAMMA_PRODUCTION	5	0.00748806				GO_NATURAL_KILLER_CELL_MEDIATED_IMMUNITY	4	0.0166994	GO_POSITIVE_REGULATION_OF_T_CELL_PROLIFERATION	6	0.000247182
GO_T_HELPER_17_CELL_LINEAGE_COMMITMENT	3	0.00748806				GO_DEFENSE_RESPONSE	12	0.0230705	GO_LEUKOCYTE_MEDIATED_CYTOTOXICITY	6	0.000314011
GO_POSITIVE_REGULATION_OF_LEUKOCYTE_MEDIATED_IMMUNITY	5	0.00962273				GO_CELL_KILLING	5	0.0268736	GO_CYTOKINE_PRODUCTION	11	0.000412372
GO_REGULATION_OF_T_CELL_MEDIATED_IMMUNITY	4	0.0101806				GO_REGULATION_OF_LEUKOCYTE_MEDIATED_IMMUNITY	5	0.0376836	GO_REGULATION_OF_T_CELL_MEDIATED_CYTOTOXICITY	4	0.000606213
GO_CD4_POSITIVE_ALPHA_BETA_T_CELL_LINEAGE_COMMITMENT	3	0.0115844				GO_INNATE_IMMUNE_RESPONSE	9	0.0381414	GO_IMMUNE_EFFECTOR_PROCESS	13	0.000606213
GO_T_CELL_DIFFERENTIATION_INVOLVED_IN_IMMUNE_RESPONSE	4	0.0116993				GO_POSITIVE_REGULATION_OF_LYMPHOCYTE_MEDIATED_IMMUNITY	4	0.0381414	GO_POSITIVE_REGULATION_OF_CYTOKINE_PRODUCTION	9	0.000658709
GO_CYTOKINE_MEDIATED_SIGNALING_PATHWAY	10	0.0131071				GO_POSITIVE_REGULATION_OF_IMMUNE_EFFECTOR_PROCESS	5	0.04275	GO_T_CELL_ACTIVATION	9	0.000676026
GO_POSITIVE_REGULATION_OF_IMMUNE_SYSTEM_PROCESS	11	0.0131085							GO_FC_RECEPTOR_MEDIATED_STIMULATORY_SIGNALING_PATHWAY	5	0.000782831
GO_POSITIVE_REGULATION_OF_INTERFERON_GAMMA_PRODUCTION	4	0.0150358							GO_REGULATION_OF_LYMPHOCYTE_MEDIATED_IMMUNITY	6	0.00109681
GO_ALPHA_BETA_T_CELL_LINEAGE_COMMITMENT	3	0.0150358							GO_CD4_POSITIVE_ALPHA_BETA_T_CELL_ACTIVATION	5	0.00127509
GO_REGULATION_OF_ADAPTIVE_IMMUNE_RESPONSE	5	0.0150358							GO_POSITIVE_REGULATION_OF_LEUKOCYTE_PROLIFERATION	6	0.00130968
GO_DEFENSE_RESPONSE	13	0.0150358							GO_REGULATION_OF_LEUKOCYTE_PROLIFERATION	7	0.00130968
GO_REGULATION_OF_LYMPHOCYTE_MEDIATED_IMMUNITY	5	0.0152898							GO_INTERLEUKIN_23_MEDIATED_SIGNALING_PATHWAY	3	0.00134054
GO_CD4_POSITIVE_OR_CD8_POSITIVE_ALPHA_BETA_T_CELL_LINEAGE_COMMITMENT	3	0.0152898							GO_FC_RECEPTOR_SIGNALING_PATHWAY	6	0.00147804
GO_T_HELPER_17_TYPE_IMMUNE_RESPONSE	3	0.0152898							GO_ADAPTIVE_IMMUNE_RESPONSE_BASED_ON_SOMATIC_RECOMBINATION_OF_IMMUNE_RECEPTORS_BUILT_FROM_IMMUNOGLOBULIN_SUPERFAMILY_DOMAINS	7	0.00158302
GO_CD4_POSITIVE_ALPHA_BETA_T_CELL_CYTOKINE_PRODUCTION	3	0.0152898							GO_T_CELL_MEDIATED_IMMUNITY	5	0.00171058
GO_T_CELL_LINEAGE_COMMITMENT	3	0.0213105							GO_ACTIVATION_OF_IMMUNE_RESPONSE	9	0.0019098
GO_REGULATION_OF_DEFENSE_RESPONSE_TO_VIRUS_BY_HOST	3	0.0213105							GO_CELL_KILLING	6	0.0019098
GO_POSITIVE_REGULATION_OF_IMMUNE_RESPONSE	9	0.0224595							GO_RESPONSE_TO_BIOTIC_STIMULUS	11	0.00209452
GO_CD4_POSITIVE_ALPHA_BETA_T_CELL_ACTIVATION	4	0.0228748							GO_REGULATION_OF_DEFENSE_RESPONSE	10	0.00218059
GO_REGULATION_OF_RESPONSE_TO_EXTERNAL_STIMULUS	9	0.024843							GO_NEGATIVE_REGULATION_OF_INFLAMMATORY_RESPONSE_TO_ANTIGENIC_STIMULUS	3	0.00247997
GO_POSITIVE_REGULATION_OF_ADAPTIVE_IMMUNE_RESPONSE	4	0.024843							GO_ADAPTIVE_IMMUNE_RESPONSE	8	0.00247997
GO_NATURAL_KILLER_CELL_ACTIVATION	4	0.024843							GO_REGULATION_OF_LEUKOCYTE_MEDIATED_IMMUNITY	6	0.00266493
GO_T_CELL_CYTOKINE_PRODUCTION	3	0.0255097							GO_POSITIVE_REGULATION_OF_CELL_ADHESION	8	0.00267861
GO_ALPHA_BETA_T_CELL_DIFFERENTIATION	4	0.0255584							GO_NEGATIVE_REGULATION_OF_DEFENSE_RESPONSE	6	0.00267861
GO_POSITIVE_T_CELL_SELECTION	3	0.028444							GO_T_CELL_PROLIFERATION	6	0.00292022
GO_REGULATION_OF_T_HELPER_17_CELL_LINEAGE_COMMITMENT	2	0.0297778							GO_T_HELPER_17_CELL_LINEAGE_COMMITMENT	3	0.00303088
GO_POSITIVE_REGULATION_OF_T_HELPER_17_CELL_DIFFERENTIATION	2	0.0297778							GO_LEUKOCYTE_PROLIFERATION	7	0.00383633
GO_NEGATIVE_REGULATION_OF_CARBOHYDRATE_METABOLIC_PROCESS	3	0.03081							GO_REGULATION_OF_CD4_POSITIVE_ALPHA_BETA_T_CELL_ACTIVATION	4	0.00383633
GO_REGULATION_OF_LEUKOCYTE_MEDIATED_IMMUNITY	5	0.0314228							GO_LEUKOCYTE_MEDIATED_IMMUNITY	10	0.00383633
GO_T_CELL_ACTIVATION_INVOLVED_IN_IMMUNE_RESPONSE	4	0.034667							GO_REGULATION_OF_T_CELL_MEDIATED_IMMUNITY	4	0.00420502
GO_POSITIVE_REGULATION_OF_IMMUNE_EFFECTOR_PROCESS	5	0.039383							GO_ALPHA_BETA_T_CELL_ACTIVATION	5	0.00451364
GO_POSITIVE_REGULATION_OF_MEMORY_T_CELL_DIFFERENTIATION	2	0.0417034							GO_REGULATION_OF_T_CELL_ACTIVATION	7	0.00451364
GO_POSITIVE_REGULATION_OF_NK_T_CELL_ACTIVATION	2	0.0417034							GO_RESPONSE_TO_MOLECULE_OF_BACTERIAL_ORIGIN	7	0.00458849
GO_REGULATION_OF_MAMMARY_GLAND_EPITHELIAL_CELL_PROLIFERATION	2	0.0417034							GO_CD4_POSITIVE_ALPHA_BETA_T_CELL_LINEAGE_COMMITMENT	3	0.00463378
GO_REGULATION_OF_T_HELPER_1_CELL_CYTOKINE_PRODUCTION	2	0.0417034							GO_POSITIVE_REGULATION_OF_MULTICELLULAR_ORGANISMAL_PROCESS	13	0.00476305
									GO_NEGATIVE_REGULATION_OF_RESPONSE_TO_EXTERNAL_STIMULUS	7	0.00500315
									GO_POSITIVE_REGULATION_OF_LEUKOCYTE_CELL_CELL_ADHESION	6	0.00555748
									GO_REGULATION_OF_INFLAMMATORY_RESPONSE_TO_ANTIGENIC_STIMULUS	3	0.00555748
									GO_LEUKOCYTE_CELL_CELL_ADHESION	7	0.00584869
									GO_NEGATIVE_REGULATION_OF_CYTOKINE_PRODUCTION	6	0.00606543
									GO_REGULATION_OF_CELL_ADHESION	9	0.00656148
									GO_ALPHA_BETA_T_CELL_LINEAGE_COMMITMENT	3	0.00656148
									GO_REGULATION_OF_ADAPTIVE_IMMUNE_RESPONSE	5	0.00663567
									GO_DEFENSE_RESPONSE	13	0.00676611
									GO_POSITIVE_REGULATION_OF_CYTOKINE_BIOSYNTHETIC_PROCESS	4	0.00681773
									GO_INNATE_IMMUNE_RESPONSE	10	0.00681773
									GO_LYMPHOCYTE_MEDIATED_IMMUNITY	6	0.00695568
									GO_CELL_ACTIVATION_INVOLVED_IN_IMMUNE_RESPONSE	9	0.00695568
									GO_CD4_POSITIVE_OR_CD8_POSITIVE_ALPHA_BETA_T_CELL_LINEAGE_COMMITMENT	3	0.00718157
									GO_T_HELPER_17_TYPE_IMMUNE_RESPONSE	3	0.00718157
									GO_INFLAMMATORY_RESPONSE	9	0.00776223
									GO_LYMPHOCYTE_ACTIVATION_INVOLVED_IN_IMMUNE_RESPONSE	5	0.00777397
									GO_RESPONSE_TO_LIPID	9	0.00822469
									GO_POSITIVE_REGULATION_OF_CELL_CELL_ADHESION	6	0.00878661
									GO_NEGATIVE_REGULATION_OF_IMMUNE_SYSTEM_PROCESS	7	0.00900016
									GO_REGULATION_OF_INNATE_IMMUNE_RESPONSE	7	0.00915182
									GO_REGULATION_OF_CELL_CELL_ADHESION	7	0.00937662
									GO_T_CELL_LINEAGE_COMMITMENT	3	0.00937662
									GO_REGULATION_OF_DEFENSE_RESPONSE_TO_VIRUS_BY_HOST	3	0.00937662
									GO_POSITIVE_REGULATION_OF_ACTIVATED_T_CELL_PROLIFERATION	3	0.0110637
									GO_REGULATION_OF_ALPHA_BETA_T_CELL_ACTIVATION	4	0.011301
									GO_REGULATION_OF_RESPONSE_TO_EXTERNAL_STIMULUS	9	0.0117682
									GO_POSITIVE_REGULATION_OF_LYMPHOCYTE_ACTIVATION	6	0.0123161
									GO_REGULATION_OF_LYMPHOCYTE_ACTIVATION	7	0.0135463
									GO_POSITIVE_T_CELL_SELECTION	3	0.0143976
									GO_REGULATION_OF_T_HELPER_17_CELL_LINEAGE_COMMITMENT	2	0.015427
									GO_POSITIVE_REGULATION_OF_T_HELPER_17_CELL_DIFFERENTIATION	2	0.015427
									GO_RESPONSE_TO_BACTERIUM	8	0.0167637
									GO_POSITIVE_REGULATION_OF_INTERLEUKIN_12_PRODUCTION	3	0.0184
									GO_T_CELL_ACTIVATION_INVOLVED_IN_IMMUNE_RESPONSE	4	0.0185428
									GO_POSITIVE_REGULATION_OF_CELL_POPULATION_PROLIFERATION	9	0.0198799
									GO_CELLULAR_RESPONSE_TO_OXYGEN_CONTAINING_COMPOUND	9	0.0211362
									GO_POSITIVE_REGULATION_OF_MEMORY_T_CELL_DIFFERENTIATION	2	0.0233722
									GO_REGULATION_OF_MAMMARY_GLAND_EPITHELIAL_CELL_PROLIFERATION	2	0.0233722
									GO_POSITIVE_REGULATION_OF_NK_T_CELL_ACTIVATION	2	0.0233722
									GO_REGULATION_OF_RESPONSE_TO_BIOTIC_STIMULUS	4	0.0241766
									GO_INFLAMMATORY_RESPONSE_TO_ANTIGENIC_STIMULUS	3	0.0248447
									GO_INTERFERON_GAMMA_PRODUCTION	4	0.0250989
									GO_CYTOKINE_SECRETION	5	0.0250989
									GO_REGULATION_OF_CELL_POPULATION_PROLIFERATION	11	0.0288141
									GO_T_CELL_SELECTION	3	0.0297672
									GO_REGULATION_OF_DEFENSE_RESPONSE_TO_VIRUS	3	0.0297672
									GO_CYTOKINE_METABOLIC_PROCESS	4	0.0302814
									GO_POSITIVE_REGULATION_OF_CELL_ACTIVATION	6	0.0302814
									GO_POSITIVE_REGULATION_OF_NATURAL_KILLER_CELL_PROLIFERATION	2	0.0302814
									GO_POSITIVE_REGULATION_OF_CELL_FATE_COMMITMENT	2	0.0302814
									GO_POSITIVE_REGULATION_OF_ACTIVATION_OF_JANUS_KINASE_ACTIVITY	2	0.0302814
									GO_POSITIVE_REGULATION_OF_T_HELPER_17_TYPE_IMMUNE_RESPONSE	2	0.0302814
									GO_REGULATION_OF_NK_T_CELL_ACTIVATION	2	0.0302814
									GO_POSITIVE_REGULATION_OF_DEVELOPMENTAL_PROCESS	10	0.035151
									GO_POSITIVE_REGULATION_OF_CYTOKINE_SECRETION	4	0.0353274
									GO_NEGATIVE_REGULATION_OF_INFLAMMATORY_RESPONSE	4	0.036953
									GO_REGULATION_OF_HEMOPOIESIS	6	0.0379175
									GO_IMMUNE_SYSTEM_DEVELOPMENT	8	0.0379175
									GO_B_CELL_RECEPTOR_SIGNALING_PATHWAY	3	0.0379175
									GO_METENCEPHALON_DEVELOPMENT	3	0.0379175
									GO_NEGATIVE_REGULATION_OF_ACTIVATED_T_CELL_PROLIFERATION	2	0.0379175
									GO_NK_T_CELL_ACTIVATION	2	0.0379175
									GO_REGULATION_OF_ACTIVATION_OF_JANUS_KINASE_ACTIVITY	2	0.0379175
									GO_NATURAL_KILLER_CELL_PROLIFERATION	2	0.0379175
									GO_IMMUNOLOGICAL_MEMORY_FORMATION_PROCESS	2	0.0379175
									GO_REGULATION_OF_NATURAL_KILLER_CELL_MEDIATED_IMMUNITY	3	0.0411682
									GO_REGULATION_OF_CELL_ACTIVATION	7	0.0427094
									GO_REGULATION_OF_IMMUNE_EFFECTOR_PROCESS	6	0.0434954
									GO_INTERLEUKIN_12_PRODUCTION	3	0.0440024
									GO_CELLULAR_RESPONSE_TO_PEPTIDE	5	0.0453476
									GO_TUMOR_NECROSIS_FACTOR_SUPERFAMILY_CYTOKINE_PRODUCTION	4	0.0453476
									GO_POSITIVE_REGULATION_OF_INTERLEUKIN_6_BIOSYNTHETIC_PROCESS	2	0.0453476
									GO_POSITIVE_REGULATION_OF_DEFENSE_RESPONSE_TO_VIRUS_BY_HOST	2	0.0453476
									GO_IMMUNOLOGICAL_MEMORY_PROCESS	2	0.0453476
									GO_RESPONSE_TO_UV_B	2	0.0453476
									GO_MATURE_B_CELL_DIFFERENTIATION_INVOLVED_IN_IMMUNE_RESPONSE	2	0.0453476
									GO_REGULATION_OF_T_HELPER_17_TYPE_IMMUNE_RESPONSE	2	0.0453476
									GO_REGULATION_OF_DENDRITIC_CELL_DIFFERENTIATION	2	0.0453476
									GO_INTERLEUKIN_6_PRODUCTION	4	0.0457361
									GO_NEGATIVE_REGULATION_OF_IMMUNE_RESPONSE	4	0.0476021
									GO_T_CELL_DIFFERENTIATION_INVOLVED_IN_IMMUNE_RESPONSE	3	0.0476755
									GO_CELL_CELL_ADHESION	8	0.0482083
